# Supplementary material for: Primary Metabolism Is Distinctly Modulated by Plant Resistance Inducers in Coffea arabica Leaves Infected by Hemileia vastatrix
Source: Front Plant Sci. 2020 Mar 20;11:309. doi: 10.3389/fpls.2020.00309 (PMC7099052; doi:10.3389/fpls.2020.00309)
Supplement: Supplementary file 5 [file Table_2.XLSX]

## Sheet: 3 dat_C x G x A
Supplemental Table S2 - Normalized volumes of the 2-DE polypeptide spots that significantly changed in abundance (p-value<0.05 and fold change >1.5) due to PRI treatments GreenForce CuCa (G) and ASM (A) and Control leaves (C) at 3 days after treatment. Significance was determined by One-Way ANOVA using MeV5 v. 4.8
Spot number and ID	C 1	C 2	C 3	G 1	G 2	G 3	A 1	A 2	A 3
58	1.00134	1.1193	0.749831	0.681101	0.815661	0.988189	1.2807	1.22554	1.13834
2296 Elongation factor 2	1.15344	1.25807	1.02182	0.590578	0.843064	0.898821	0.975099	1.06592	1.19319
319 NADH dehydrogenase iron-sulfur protein 1	1.52938	1.44978	1.74156	0.302817	1.10536	0.321885	0.761463	0.85095	0.936803
404 Heat Shock cognate 70kDa protein 2	1.0368	0.997119	1.07649	0.769318	0.753779	0.784857	1.19388	1.11601	1.27175
505 ATP-dependent zinc metalloprotease FTSH2	0.977675	1.216	1.43672	0.728168	0.843775	0.784131	1.08387	0.901206	1.02846
2325	1.22168	1.32544	1.57147	0.440825	0.878989	1.10383	0.950148	0.852532	0.655087
588	1.52268	1.39159	1.41757	0.504125	0.77946	0.944787	0.991169	0.674868	0.773756
699 Glyceraldehyde-3-phosphate dehydrogenase B	1.33416	1.6062	1.29736	0.676297	0.796588	0.821786	0.683666	1.01127	0.772665
756 RuBisCO activase isoform X2	1.051	1.67893	1.32422	0.960513	0.969306	0.858487	0.764454	0.628549	0.76454
866 ATP synthase gamma chain	1.3976	1.08251	1.31748	0.691431	0.887809	0.74166	0.779031	1.18213	0.92035
1021	1.21949	1.26309	1.42085	0.666072	1.13544	0.702123	0.840984	1.01483	0.737118
1251 Chlorophyll a-b binding protein LHCII type 1-like	0.724543	0.847987	1.03608	0.849626	0.953718	0.795624	1.43947	1.28041	1.07254
1249 Chlorophyll a-b binding protein LHCII type 1-like	0.90923	0.773064	0.896695	0.75542	0.856514	0.843588	1.49479	1.27791	1.19279
1662 Thioredoxin H-type-like	0.915595	0.65128	0.500742	0.905664	0.913579	0.511264	1.92649	1.44912	1.22627
1294 Chlorophyll a-b binding protein 36	0.690159	0.73739	0.824823	0.804536	0.955547	0.83866	1.65018	1.12177	1.37694
581 RuBisCO large subunit-biding protein subunit beta	1.3537	1.26706	1.03076	0.699913	0.930356	0.819706	1.05017	0.998336	0.85001

## Sheet: 5 dat_C x G x A
Supplemental Table S2 - Normalized volumes of the 2-DE polypeptide spots that significantly changed in abundance (p-value<0.05 and fold change >1.5) due to PRIs treatments Greenforce CuCa (G) and ASM (A) and Control leaves (C) at 5 days after treatments. Significance was determined by One-Way ANOVA using MeV5 v. 4.8.
Spot number and ID	C 1	C 2	C 3	G 1	G 2	G 3	A 1	A 2	A 3
258	1.36559	1.05536	1.32885	0.8351	0.853118	0.845992	0.733693	1.12879	0.853509
260 Galactinol-sucrose galactosyltransferase	1.76834	0.92967	1.43362	0.704991	0.456105	0.478542	1.14908	1.01248	1.06717
270 ATP synthase CF1 beta subunit	1.28545	1.38916	1.37175	0.7231	0.67466	0.645873	0.601005	0.97287	1.33613
325	0.979877	0.863535	0.726244	0.666633	0.531898	0.463077	2.28166	1.08019	1.40689
327	0.958021	0.792327	0.622608	0.890469	1.13584	1.15659	1.12339	1.15245	1.16831
404 Heat Shock cognate 70kDa protein 2	1.39172	1.35256	1.19398	0.655065	0.59036	0.612695	1.02397	1.11444	1.06521
405 Heat Shock cognate 70kDa protein 2	1.1015	1.11576	0.899586	0.72027	0.665187	0.859252	1.29139	1.21994	1.12711
414 Transketolase	0.991216	0.918851	0.911978	0.874012	0.715056	0.7194	1.33452	1.3086	1.22637
425 Stromal 70kDa heat shock-related protein	1.09989	1.2428	1.14186	0.820941	0.756222	0.779426	0.936676	1.09795	1.12423
440	1.21948	1.29952	1.01191	0.668379	0.636763	0.882921	1.11961	1.06206	1.09935
451	0.748357	0.909406	0.919346	0.639178	0.881513	0.971883	1.48704	1.41459	1.02869
483	1.24093	1.22015	1.23838	0.540797	0.729725	0.68886	1.44467	0.929486	0.967001
498 ATP-dependent zinc metalloprotease FTSH2	1.16356	1.39549	1.07228	0.727751	0.645692	0.950448	1.17734	1.00607	0.861366
505 ATP-dependent zinc metalloprotease FTSH2	0.711154	0.800216	0.518787	1.04049	0.891762	1.17379	1.62499	0.991919	1.2469
546	1.10556	1.05679	1.09551	0.689929	0.656551	0.766228	1.4864	1.20385	0.939179
576 RuBisCO large subunit-biding protein subunit alpha-like	1.20777	1.12385	1.33796	0.519277	0.580061	0.706215	1.49222	0.965653	1.06699
581 RuBisCO large subunit-biding protein subunit beta	1.34789	1.54781	1.23239	0.513708	0.608443	0.766876	0.943061	1.21657	0.823253
596	1.10255	1.23997	1.18839	0.687596	0.524774	0.894107	0.826566	1.34636	1.18969
628 RuBisCO large subunit	1.08309	0.808758	0.871674	0.623754	0.722786	1.02025	1.52617	1.25502	1.0885
657	1.10387	1.06901	1.30526	0.645942	0.734449	0.862275	1.33583	0.886178	1.0572
673	1.17642	1.12187	1.25045	0.656581	0.807087	0.749617	1.30824	0.945529	0.984206
684 Phosphoglycerate kinase	1.01951	1.45906	1.47088	0.423458	0.72596	0.627585	1.03149	1.01558	1.22648
688 Phosphoglycerate kinase	1.30428	1.50182	1.20311	0.684632	0.52365	0.760426	0.9427	1.0946	0.984782
699 Glyceraldehyde-3-phosphate dehydrogenase B	1.05795	1.34248	1.20856	0.497904	0.495494	0.686681	0.935171	1.27336	1.5024
757	1.03426	1.36169	1.54555	0.86482	0.96575	0.789963	0.67436	0.954951	0.808656
839 Auxin-binding protein ABP20-like	0.747592	0.765873	0.756732	0.642174	0.355235	0.549889	1.7275	1.66652	1.78848
853 Sedoheptulose-1,7-bisphosphatase	0.749486	0.992708	0.69889	1.26193	1.04388	1.61031	0.901483	0.84653	0.894787
857 Sedoheptulose-1,7-bisphosphatase	1.22808	1.35441	1.28747	0.521977	0.782685	0.814817	0.890089	1.00511	1.11537
872	1.02422	1.34578	1.18167	0.642594	0.781825	0.925776	1.07243	1.06587	0.959839
905 Acidic endochitinase-like	0.849197	1.1072	0.799791	0.778348	0.813981	0.927702	1.46568	1.1838	1.07431
940	0.666805	0.982997	0.537202	1.47824	1.33541	1.25456	1.07731	0.700925	0.966549
987	1.04457	0.750733	0.897651	0.743009	0.652536	0.697773	1.21933	1.27358	1.72082
1291	1.04096	1.19935	1.54403	0.783194	0.95139	0.716329	0.905821	0.901875	0.957049
1362 Photosystem I reaction center subunit II	0.953741	0.407863	0.614674	0.488035	0.362959	0.835947	1.02127	1.79117	2.52434
1390	0.716665	0.505348	0.911184	1.23471	1.72782	1.21235	0.873981	1.15826	0.65968
1401	0.822596	0.472633	0.84696	0.472464	0.365104	0.590208	1.01627	2.14345	2.27031
1699	0.56574	0.647871	0.606806	0.554938	0.487392	0.638969	1.83276	1.79455	1.87097
1702	1.0203	1.3381	1.37648	0.915466	0.766858	0.717207	0.949835	1.09751	0.818241
1934 RuBisCO small subunit	0.653238	0.712317	1.0031	1.45751	1.1705	1.55306	0.903764	0.730641	0.815869
2274 S-formylglutathione hydrolase-like isoform X1	1.19297	1.33695	1.36409	0.745107	0.690357	0.635607	1.08783	0.935448	1.01164
2282 Oxygen-evolving enhancer protein 2	1.02517	0.90714	0.857979	1.25035	0.984798	1.46022	0.817074	0.827883	0.86939
2321 Aconitate hydratase	0.953308	0.99222	0.96825	0.752511	0.874124	0.79013	1.12229	1.36142	1.18575
2323 Triosephosphate isomerase cytosolic isoform	1.03126	1.47266	1.38932	0.720841	0.75714	0.754841	0.935981	1.13537	0.802579
2325	0.799387	0.692882	0.798068	1.05387	0.820999	1.23686	1.11833	1.21103	1.26857

## Sheet: 7 dat_C x G x A
Supplemental Table S2 - Normalized volumes of the 2-DE polypeptide spots that significantly changed in abundance (p-value<0.05 and fold change >1.5) due to PRIs treatments Greenforce CuCa (G) and ASM (A) and Control leaves (C) at 7 days after treatments. Significance was determined by One-Way ANOVA using MeV5 v. 4.8.
Spot number and ID	C 1	C 2	C 3	G 1	G 2	G 3	A 1	A 2	A 3
443 Heat shock 70kDa protein	0.922141	0.861869	0.677271	0.918001	0.793945	0.702141	1.16932	1.2866	1.66871
417 Transketolase	1.19987	1.00711	1.17854	1.00363	0.6413	0.649175	1.13849	1.12365	1.05824
492	1.16589	1.15565	0.935373	0.533437	0.723144	0.51571	1.14857	1.58552	1.23669
512	0.993375	0.868119	0.635732	1.00246	1.48954	1.56543	0.923253	0.801397	0.720702
545 RuBisCO large subunit	1.64375	1.33402	0.981444	0.87438	0.910518	0.888977	0.860455	0.792187	0.714274
817 2-methylene-furan-3-one reductase-like	1.25745	1.2507	1.01067	0.889646	0.881127	0.872609	0.946713	0.827755	1.06332
656	0.890487	1.0035	0.783594	0.848683	0.581113	0.974852	1.2474	1.39344	1.27694
889 Isoflavone reductase homolog PCBER-like	1.5542	1.26135	1.09501	0.818555	0.799944	0.79215	1.09446	0.893508	0.69083
839 Auxin-binding protein ABP20-like	1.09259	0.867715	0.890383	0.607477	0.634259	0.889281	1.33378	1.66931	1.01521
708 Abscisic stress-ripening protein 5-like	0.796595	0.99854	0.777253	1.12713	0.696092	0.863109	1.33079	1.20723	1.20326
1200 Proteasome subunit alpha type-2A	0.724024	0.86248	1.05217	0.462108	0.728183	1.09444	1.17034	1.47784	1.42841
1835	0.88891	1.10594	0.907477	0.738106	0.73684	0.937463	1.1311	1.32833	1.22584
628 RuBisCO large subunit	0.389562	0.413476	0.856038	1.56935	1.69737	1.82539	0.588505	0.405095	1.25521

## Sheet: 2 dai_Ci x Gi x Ai
Supplemental Table S2 - Normalized volumes of the 2-DE polypeptide spots that significantly changed in abundance (p-value<0.05 and fold change >1.5) due to PRIs treatments and, subsequently, Hemileia vastatrix inoculation at 2 days (dai); Greenforce CuCa (Gi), ASM (Ai) and Control (Ci). Significance was determined by One-Way ANOVA using MeV5 v. 4.8.
Spot number and ID	Ci 1	Ci 2	Ci 3	Gi 1	Gi 2	Gi 3	Ai 1	Ai 2	Ai 3
270 ATP synthase CF1 beta subunit	1.15441	1.29687	1.17795	0.745477	0.67085	0.935818	1.27338	0.889174	0.856069
404 Heat Shock cognate 70kDa protein 2	1.28621	0.95728	0.890533	0.59036	0.687992	0.699746	1.56967	1.24042	1.07779
425 Stromal 70kDa heat shock-related protein	1.1575	0.885024	1.22829	0.647626	0.811444	0.784996	1.18701	1.05602	1.24209
443 Heat Shock 70kDa protein	1.25259	1.17521	1.16689	0.698984	0.688916	0.888765	1.20031	1.01283	0.915505
555 bisphosphoglycerate-independent phosphoglycerate mutase	1.1181	1.13591	1.21631	0.717297	0.668014	0.568699	1.37654	1.21725	0.98188
576 RuBisCO large subunit-biding protein subunit alpha-like	1.38619	1.12078	1.10305	0.437544	0.697868	0.663999	1.3627	1.0259	1.20198
603	0.700971	0.577665	1.00437	1.30355	1.23173	1.5994	0.903249	0.972274	0.706792
673	1.03654	1.24015	1.32072	0.496428	0.784198	0.943195	1.12276	0.968633	1.08738
756 RuBisCO activase isoform X2	0.881016	0.642104	1.13124	1.30268	1.3987	1.48561	0.606084	0.667789	0.884767
805	1.05601	1.88593	1.38694	0.921149	0.544659	0.573709	0.792954	0.799131	1.03952
806	1.16229	1.00052	0.960893	1.06697	1.12413	1.44063	0.597845	0.942268	0.704448
853 Sedoheptulose-1,7-bisphosphatase	1.11454	0.598501	1.08248	1.31946	1.39433	1.26145	0.615369	0.66282	0.951043
866 ATP synthase gamma chain	1.38676	1.62774	1.22122	0.781251	0.483293	0.988711	0.813603	0.782328	0.915091
872	1.43047	1.03051	1.38422	0.514644	0.523313	0.785257	1.08819	0.882279	1.36111
880 Isoflavone reductase homolog PCBER-like	1.18118	1.23074	1.34928	0.738136	0.663813	0.619169	1.15407	1.00821	1.05539
1014 Oxygen-evolving enhancer protein 1	0.630398	0.573332	1.06091	1.17135	1.53638	1.78347	0.635871	0.939581	0.668705
1294 Chlorophyll a-b binding protein 36	1.02943	1.11732	1.28774	0.811366	0.750602	0.845052	1.03533	1.02557	1.09759
2282 Oxygen-evolving enhancer protein 2	0.553594	0.616585	0.853009	1.56587	1.16657	2.06729	0.671465	0.695511	0.810114
2310 RuBisCO small subunit	1.35698	1.11509	1.377	0.697802	0.820066	0.781749	1.2292	0.765959	0.856154
2317	1.01704	1.9715	1.39123	0.701577	0.727436	0.924171	0.833454	0.609403	0.824193

## Sheet: 4 dai_Ci x Gi x Ai
Supplemental Table S2 - Normalized volumes of the 2-DE polypeptide spots that significantly changed in abundance (p-value<0.05 and fold change >1.5) due to PRIs treatments and, subsequently, Hemileia vastatrix inoculation at 4 days (dai); Greenforce CuCa (Gi), ASM (Ai) and Control (Ci). Significance was determined by One-Way ANOVA using MeV5 v. 4.8.
Spot number and ID	Ci 1	Ci 2	Ci 3	Gi 1	Gi 2	Gi 3	Ai 1	Ai 2	Ai 3
285 Heat shock cognate 70 kDa protein 2-like	0.632835	0.873792	0.81321	0.936535	0.66303	0.739047	1.17866	1.18462	1.97827
405 heat shock cognate 70 kDa protein 2-like	0.721127	0.897543	0.979574	0.740807	0.901999	0.784764	1.17286	1.24478	1.55655
435	0.788033	0.9191	0.889464	0.837066	0.853567	0.890579	1.03482	1.34403	1.44334
624 RuBisCO large subunit	1.03347	0.625682	0.670121	1.10289	1.54639	1.83961	0.8867	0.307685	0.987449
745 RuBisCO activase isoform X2	1.22929	1.30112	0.947341	1.0841	0.963985	1.10627	0.674918	0.855318	0.837654
661 Chloroplast stem-loop binding protein 41kDa a	1.25814	1.175	1.11425	0.652615	1.02341	0.638933	1.14189	1.00097	0.994797
898	0.795317	0.77507	0.719151	1.17866	1.02683	1.02689	0.959081	1.44476	1.07424
1245 Chlorophyll a-b binding protein LHCII type 1-like	0.586516	0.69609	0.821412	1.0186	1.01393	0.706791	1.40832	1.68779	1.06055
2282 Oxygen-evolving enhancer protein 2	0.674359	0.588125	0.962186	1.18687	1.34555	1.2222	0.853692	1.20366	0.963357
1043	1.21093	1.22489	1.17429	0.813895	0.54512	1.01528	1.10672	0.907194	1.00169
1074	0.298022	0.786633	0.361858	1.1068	1.60018	1.72763	0.990341	0.905312	1.22322
1165	0.828342	0.570673	1.31626	0.514095	0.889536	0.710874	1.20743	1.58015	1.38264
2286 Thioredoxin M4	0.756111	0.683657	1.16291	0.58749	0.926019	0.668952	1.23138	1.69152	1.29197

## Sheet: 5+2_C x G x A x Ci x Gi x Ai
Supplemental Table S2 - Normalized volumes of the 2-DE polypeptide spots that significantly changed in abundance (p-value<0.05 and fold change >1.5) due to all treatments: Greenforce CuCa (G), ASM (A) and Control (C); and treatments followed by H. vastatrix inoculation (Gi, Ai, Ci) at 5dat/2dai. Significance was determined by One-Way ANOVA using MeV5 v. 4.8
Spot number and ID	C 1	C 2	C 3	G 1	G 2	G 3	A 1	A 2	A 3	Ci 1	Ci 2	Ci 3	Gi 1	Gi 2	Gi 3	Ai 1	Ai 2	Ai 3
131	1.07076	1.3325	1.24447	0.915513	0.483863	1.02808	0.705246	1.2417	1.29591	1.41337	1.36616	1.09863	0.811276	0.359616	0.687791	1.04326	0.927522	0.974321
270 ATP synthase CF1 beta subunit	1.41924	1.53373	1.51452	0.798356	0.744875	0.713092	0.663554	1.07412	1.47519	1.03427	1.1619	1.05536	0.667892	0.601032	0.838423	1.14085	0.796633	0.766974
271 ATP-dependent Clp protease	1.2016	1.28332	1.15601	0.793959	0.782807	0.748706	0.825001	1.07838	1.49319	1.02169	1.24151	1.10572	0.518058	0.791597	1.0322	0.926042	1.00303	0.997176
328 Elongation factor G-2	0.974017	1.32241	1.09448	1.02664	0.812034	0.825135	1.15809	1.25377	1.38135	0.893901	1.15818	1.01177	0.712191	0.972869	0.746135	1.03474	0.879172	0.74311
331	1.10664	1.16004	1.48612	1.0043	0.975423	0.664691	1.01277	0.902397	0.998613	1.28977	0.901598	0.956062	0.691399	0.900904	0.751155	1.02945	1.07543	1.09325
404 Heat Shock cognate 70kDa protein 2	1.50193	1.45967	1.28853	0.70694	0.637111	0.661215	1.10506	1.2027	1.14957	1.18436	0.881473	0.820011	0.543609	0.63351	0.644333	1.44536	1.14219	0.992436
405 Heat Shock cognate 70kDa protein 2	1.16877	1.1839	0.954527	0.764259	0.705813	0.91173	1.37026	1.29445	1.19595	0.998991	0.89626	0.871825	0.475535	0.840348	0.929159	1.45726	0.953116	1.02785
414 Transketolase	1.14915	1.06525	1.05729	1.01327	0.828988	0.834025	1.54715	1.5171	1.42177	1.03667	1.31242	1.10049	0.501739	0.598732	0.798304	1.10903	0.460023	0.648591
417 Transketolase	1.06636	1.16175	1.36124	0.859352	0.87686	1.01748	1.47422	1.20747	1.2187	1.11468	1.24172	1.02239	0.544847	0.678187	0.963491	1.03643	0.573038	0.581776
425 Stromal 70kDa heat shock-related protein	1.14403	1.29267	1.18768	0.853884	0.786567	0.810702	0.974263	1.14201	1.16934	1.11105	0.84951	1.179	0.621638	0.778882	0.753496	1.13938	1.01365	1.19225
440	1.38768	1.47876	1.15148	0.760565	0.724589	1.0047	1.27403	1.20854	1.25098	1.15548	0.889871	0.953678	0.472739	0.89624	0.560214	1.02865	0.923107	0.878696
443 Heat shock 70kDa protein	1.17913	1.3642	1.19144	0.794142	0.90176	0.984857	1.5486	0.995992	1.21816	1.08861	1.02135	1.01412	0.607474	0.598723	0.772409	1.04317	0.880228	0.795648
498 ATP-dependent zinc metalloprotease FTSH 2	1.34155	1.60895	1.2363	0.839072	0.74446	1.09583	1.35743	1.15997	0.993125	0.781514	0.764633	1.05765	0.577187	0.882882	0.871055	1.06249	0.845698	0.780205
501 ATP synthase CF1 alpha subunit	1.27332	1.28572	1.02911	0.828134	0.789598	1.06526	1.12257	1.2537	1.34801	0.880279	0.700793	0.948894	0.732597	1.21217	1.16429	0.982775	0.771589	0.611188
504 ATP-dependent zinc metalloprotease FTSH 2	0.662275	1.1349	1.1543	1.23671	1.24047	1.18319	1.74824	1.2466	0.889009	0.887886	1.02495	0.81547	1.11104	1.04649	0.785106	0.544372	0.801923	0.487063
505 ATP-dependent zinc metalloprotease FTSH 2	0.724	0.814672	0.528159	1.05928	0.907871	1.19499	1.65434	1.00984	1.26942	0.938405	0.691456	0.913665	0.844262	1.34506	1.51766	0.970854	0.842786	0.773279
555 Bisphosphoglycerate-independent phosphoglycerate mutase	1.1678	1.19412	1.2806	1.12528	0.850525	0.720109	0.991417	1.07866	0.904944	1.07916	1.09635	1.17395	0.692315	0.644748	0.548892	1.3286	1.17485	0.947683
576 RuBisCO large subunit-biding protein subunit alpha-like	1.34485	1.2514	1.48981	0.578211	0.645894	0.786365	1.66157	1.07525	1.18809	1.22886	0.993579	0.977858	0.387886	0.618665	0.58864	1.20804	0.909471	1.06556
581RuBisCO large subunit-biding protein subunit beta	1.53198	1.75919	1.4007	0.583865	0.691539	0.871608	1.07186	1.38272	0.935686	1.03481	0.810201	0.971777	0.303378	0.634706	1.13888	1.20211	0.821918	0.853084
603	0.983735	0.876584	0.775006	0.96172	1.02673	1.40687	1.19924	0.892396	1.05996	0.686778	0.565968	0.984033	1.27716	1.20679	1.56702	0.88496	0.952588	0.692481
657	1.04053	1.00767	1.23036	0.608879	0.692307	0.8128	1.25919	0.835331	0.996537	0.961158	1.21599	1.26152	1.00044	1.0997	0.835929	1.10294	0.872742	1.16598
673	1.19517	1.13975	1.27037	0.667043	0.819947	0.761561	1.32908	0.960595	0.999889	1.02002	1.22039	1.29968	0.488517	0.771702	0.928166	1.10487	0.953199	1.07005
684 Phosphoglycerate kinase	1.17052	1.67517	1.68874	0.486179	0.833488	0.720542	1.18428	1.166	1.40814	1.1997	1.3955	0.586572	0.607733	0.635959	0.961445	0.664992	0.614386	1.00065
688 Phosphoglycerate kinase	1.27708	1.4705	1.17802	0.670354	0.51273	0.744567	0.92304	1.07177	0.964245	1.01542	1.30941	1.25866	0.726039	1.37552	0.635583	0.823131	0.841825	1.2021
699 Glyceraldehyde-3-phosphate dehydrogenase B	1.16595	1.47953	1.33193	0.548734	0.546077	0.756782	1.03064	1.40335	1.65578	0.879657	1.21368	1.77604	0.64851	0.425813	0.798574	0.902006	0.703259	0.733683
756 RuBisCO activase isoform X2	0.700953	1.04666	0.714199	0.952747	1.04468	1.50082	0.730555	1.08969	0.856806	0.916539	0.667994	1.17685	1.35521	1.4551	1.54551	0.630522	0.694714	0.920441
759 RuBisCO activase isoform X2	1.18973	1.56419	1.30074	0.608388	0.900133	1.22525	1.03165	1.10441	1.08001	0.909606	0.917422	1.35963	0.587342	0.845478	0.950074	0.760368	0.940275	0.725285
801 Phosphoribulokinase	1.10796	1.62688	1.06753	0.674318	0.886798	1.1497	1.05173	1.33194	1.24923	0.934497	1.10835	1.32275	0.58548	0.638674	0.853691	0.993399	0.629844	0.787229
805	0.971949	1.02278	0.582618	1.07897	1.14465	1.10871	0.822183	1.39796	1.15505	1.02258	1.82623	1.34304	0.891991	0.527419	0.555549	0.767855	0.773836	1.00662
853 Sedoheptulose-1,7-bisphosphatase	0.704482	0.9331	0.656924	1.18616	0.981198	1.51362	0.847352	0.795699	0.841058	1.18147	0.634438	1.14748	1.39869	1.47805	1.33719	0.65232	0.70262	1.00815
857 Sedoheptulose-1,7-bisphosphatase	1.35413	1.49343	1.41963	0.575555	0.863024	0.898455	0.981453	1.10827	1.22986	0.908031	1.11307	1.42614	0.557571	0.734614	0.83992	0.766663	0.867785	0.862397
872	1.06378	1.39777	1.22732	0.667418	0.812028	0.96154	1.11386	1.10705	0.996919	1.37521	0.9907	1.33075	0.494762	0.503097	0.754921	1.04615	0.848196	1.30853
878 Auxin-induced protein PCNT115 like	1.19004	1.13705	0.64166	0.690974	0.699217	0.982516	2.03083	1.46771	1.00036	1.19374	1.06158	1.52655	0.750704	0.665825	0.447591	0.951816	0.714514	0.847317
880 Isoflavone reductase homolog PCBER-like	0.867785	1.34064	1.11377	0.831411	1.01668	1.52779	1.12573	1.13294	0.913943	1.06691	1.11167	1.21875	0.666726	0.599593	0.559269	1.04242	0.910675	0.953287
983 L-ascorbate peroxidase	1.02025	1.30978	1.6843	0.979313	0.964934	1.06542	1.0841	1.04895	0.986486	0.777977	1.13765	0.860575	0.849817	0.651019	0.914022	0.895179	0.81538	0.95486
1014 Oxygen-evolving enhancer protein 1	0.543275	0.993425	0.6727	1.03483	1.08529	1.22985	1.03629	0.964595	1.1851	0.648234	0.589553	1.09093	1.20449	1.57985	1.83393	0.653862	0.966164	0.687624
1285 Chlorophyll a/b binding protein 8	1.32559	1.24204	1.00485	0.558376	1.10873	1.27564	1.24474	1.2563	1.50775	0.817671	0.890182	1.09532	0.541258	0.862659	0.65372	0.942103	0.813931	0.859138
1699	0.717957	0.822186	1.37219	0.704248	0.618528	0.810888	0.960128	2.27739	2.37437	0.682193	0.69013	0.802953	1.17284	0.692725	0.638351	0.714348	1.27345	0.675125
1934 RuBisCO small subunit	0.668749	0.729232	1.02692	1.49212	1.1983	1.58994	0.925225	0.747991	0.835243	0.985109	0.724844	0.933699	1.06881	1.28135	1.2775	0.850929	0.770614	0.893436
2282 Oxygen-evolving enhancer protein 2	0.964866	0.853776	0.807506	1.17679	0.926865	1.37431	0.769008	0.77918	0.818246	0.586161	0.652857	0.903189	1.65798	1.23519	2.1889	0.710965	0.736426	0.857771
2311 Glutamine synthetase	1.02346	1.52604	1.33637	0.945622	0.839359	1.02294	1.02359	1.15229	1.14512	0.822128	1.23396	1.04624	0.433857	0.905247	0.906484	0.843437	0.877235	0.916628
2317	1.11222	1.03761	1.4791	0.47172	0.675183	0.943789	1.33862	0.897732	1.17398	1.00235	1.94304	1.37114	0.691447	0.716933	0.910827	0.821421	0.600604	0.812293
2321 Aconitate hydratase	1.10838	1.15362	1.12575	0.874921	1.01632	0.91866	1.30485	1.58288	1.37864	0.962099	1.03778	0.722296	0.450527	0.397736	0.750879	1.76254	0.919408	0.532715
2323 Triosephosphate isomerase cytosolic isoform	1.12989	1.61352	1.5222	0.789787	0.829558	0.827038	1.0255	1.24397	0.879342	1.61503	0.898022	1.01387	0.456701	0.69133	1.00976	0.769399	0.765149	0.919929

## Sheet: 7+4_C x G x A x Ci x Gi x Ai
Supplemental Table S2 - Normalized volumes of the 2-DE polypeptide spots that significantly changed in abundance (p-value<0.05 and fold change >1.5) due to all treatments: Greenforce CuCa (G), ASM (A) and Control (C); and treatments followed by H. vastatrix inoculation (Gi, Ai, Ci) at 7dat/4dai. Significance was determined by One-Way ANOVA using MeV5 v. 4.8
Spot number and ID	C 1	C 2	C 3	G 1	G 2	G 3	A 1	A 2	A 3	Ci 1	Ci 2	Ci 3	Gi 1	Gi 2	Gi 3	Ai 1	Ai 2	Ai 3
285 Heat shock cognate 70 kDa protein 2-like	1.08254	0.784586	0.508056	0.635929	1.09662	0.896329	0.867043	1.07012	0.864822	0.716788	0.989711	0.921093	1.06078	0.750989	0.837091	1.33502	1.34177	2.24072
405 Heat Shock cognate 70kDa protein 2	1.1087	0.848654	0.844566	0.782397	0.99273	0.786352	0.93303	0.892781	0.738339	0.807058	1.0045	1.0963	0.829082	1.00948	0.878278	1.31262	1.39311	1.74203
501 ATP synthase CF1 alpha chain	1.53331	1.18358	1.32769	1.06279	1.40154	0.753345	0.869139	0.760233	0.880912	0.926281	0.850983	0.603726	0.865961	0.951706	1.14249	0.981658	1.00694	0.897706
435	1.27495	1.16459	0.84206	1.2433	1.25453	0.898374	0.835384	0.753093	0.942406	0.769761	0.897789	0.86884	0.817657	0.833775	0.869929	1.01083	1.31286	1.40988
624 RuBisCO large subunit	0.56366	0.399847	0.61696	1.05347	1.08979	2.07319	0.316045	0.337124	0.985361	1.21313	0.734451	0.786614	1.29462	1.81522	2.1594	1.04084	0.361173	1.15911
656	0.841256	0.948021	0.740273	0.801763	0.548986	0.920957	1.17843	1.3164	1.20635	1.10218	1.11752	0.966242	1.21243	0.929112	1.34605	1.04529	0.912484	0.866258
661 Chloroplast stem-loop binding protein 41kDa a	0.840492	0.55732	1.15524	1.02877	0.293866	0.629955	1.06035	0.95578	1.09412	1.45163	1.3557	1.28561	0.752981	1.18079	0.737195	1.31751	1.15491	1.14779
889 Isoflavone reductase homolog PCBER-like	1.56786	1.27244	1.10464	0.825752	0.806978	0.799115	1.10408	0.901364	0.696904	0.928303	0.829278	0.600725	1.22915	1.23524	0.980783	1.02856	1.20653	0.882294
839 Auxin-binding protein ABP20-like	1.17394	0.932326	0.956683	0.652711	0.681487	0.955498	1.4331	1.7936	1.09081	0.95977	0.80464	1.11057	0.915228	0.82857	0.552483	1.29919	0.950012	0.909381
1200 Proteasome subunit alpha type-2A	0.761004	0.906531	1.10591	0.485711	0.765376	1.15034	1.23011	1.55332	1.50137	0.884557	0.769004	1.09621	0.706124	0.870803	0.988271	1.14808	1.18789	0.889385
2282 Oxygen-evolving enhancer protein 2	1.51128	0.975951	1.10907	0.802125	1.28655	1.1105	0.6649	0.721452	0.608442	0.690074	0.601831	0.984609	1.21453	1.37691	1.25068	0.873587	1.23171	0.985807
1043	0.812291	0.913756	0.835663	1.18852	1.12468	1.22433	0.984623	0.737991	1.26215	1.19963	1.21345	1.16333	0.806298	0.540032	1.0058	1.09639	0.898726	0.992339
1074	0.604614	0.59968	1.05252	0.866393	1.42879	2.02439	0.887888	0.352537	0.757868	0.312105	0.823807	0.378958	1.1591	1.6758	1.80928	1.03714	0.948094	1.28103
628 RuBisCO large subunit	0.369195	0.391859	0.811281	1.4873	1.60863	1.72995	0.557736	0.383916	1.18959	1.40453	1.03759	1.35623	0.939843	1.96172	0.985135	0.695975	0.587369	0.502148
699 Glyceraldehyde-3-phosphate dehydrogenase B	1.00769	0.653557	0.551073	0.831317	1.19762	1.3455	0.85513	0.710912	0.978017	1.36105	1.33729	0.906326	1.21158	1.28495	1.64714	0.470576	0.569109	1.08115
