# Supplementary material for: Primary Metabolism Is Distinctly Modulated by Plant Resistance Inducers in Coffea arabica Leaves Infected by Hemileia vastatrix
Source: Front Plant Sci. 2020 Mar 20;11:309. doi: 10.3389/fpls.2020.00309 (PMC7099052; doi:10.3389/fpls.2020.00309)
Supplement: Supplementary file 6 [file Table_3.XLSX]

## Sheet: ID
Supplemental Table S3 - MS data obtained for the Coffea arabica leaf proteins identified using NCBI Coffea database
Spot number		Tpos
181	47637	D19
	gi|1531848986|ref|XP_027170421.1| Mass: 110613 Score: 143 Expect: 6.7e-010 Matches: 28
		aconitate hydratase, cytoplasmic isoform X2 [Coffea eugenioides]
		Observed	Mr(expt)	Mr(calc)	ppm	Start		End	Miss	Ions	Peptide
		1104.6050	1103.5977	1103.6339	-32.77	148	-	156	1	25	R.IDKLPYSIR.I
		1184.6481	1183.6408	1183.6713	-25.79	189	-	198	0	31	K.QVEIPFKPAR.V
		1486.8447	1485.8375	1485.8191	12.3	572	-	584	0	9	K.ASELGLQVKPWVK.T + Dioxidation (W)
		1541.6890	1540.6817	1540.7118	-19.52	936	-	950	0	55	K.AGEDADTLGLTGHER.Y
	gi|1531868107|ref|XP_027180365.1| Mass: 94878 Score: 93 Expect: 6.7e-005 Matches: 17
		elongation factor 2 [Coffea eugenioides]
		Observed	Mr(expt)	Mr(calc)	ppm	Start		End	Miss	Ions	Peptide
		1248.6671	1247.6598	1247.6986	-31.06	2	-	11	2	14	M.VKFTAEELRR.I
		1346.7482	1345.7409	1345.7718	-22.93	713	-	724	0	36	R.VIYASQLTAKPR.L
		1502.8387	1501.8315	1501.8729	-27.56	712	-	724	1	22	R.RVIYASQLTAKPR.L
		1807.8950	1806.8877	1806.9224	-19.19	464	-	479	1	25	K.NATLTNEKEVDAHPIR.A
183	47637	E7
	gi|1527562521|ref|XP_027061149.1| Mass: 110518 Score: 391 Expect: 1.1e-034 Matches: 40
		aconitate hydratase, cytoplasmic [Coffea arabica]
		Observed	Mr(expt)	Mr(calc)	ppm	Start		End	Miss	Ions	Peptide
		1104.6102	1103.6030	1103.6339	-28.01	148	-	156	1	42	R.IDKLPYSIR.I
		1184.6493	1183.6420	1183.6713	-24.76	189	-	198	0	60	K.QVEIPFKPAR.V
		1514.6987	1513.6915	1513.7273	-23.71	816	-	828	2	48	R.GVERKDFNSYGSR.R
		1541.6876	1540.6803	1540.7118	-20.39	936	-	950	0	79	K.AGEDADTLGLTGHER.Y
		1870.7480	1869.7408	1869.7952	-29.08	455	-	469	0	48	R.ANNMFVDYNEPQQER.A + Oxidation (M)
	gi|1531868107|ref|XP_027180365.1| Mass: 94878 Score: 169 Expect: 1.7e-012 Matches: 22
		elongation factor 2 [Coffea eugenioides]
		Observed	Mr(expt)	Mr(calc)	ppm	Start		End	Miss	Ions	Peptide
		1248.6715	1247.6642	1247.6986	-27.54	2	-	11	2	19	M.VKFTAEELRR.I
		1346.7439	1345.7366	1345.7718	-26.11	713	-	724	0	33	R.VIYASQLTAKPR.L
		1502.8406	1501.8333	1501.8729	-26.34	712	-	724	1	30	R.RVIYASQLTAKPR.L
		1742.8757	1741.8685	1741.9039	-20.37	771	-	786	0	48	K.AYLPVVESFGFSGTLR.A
248	40529	N02
	gi|1531841929|ref|XP_027167625.1| Mass: 102419 Score: 136 Expect: 3.4e-009 Matches: 21
		ATP-dependent Clp protease ATP-binding subunit ClpA homolog CD4B, chloroplastic [Coffea eugenioides]
		Observed	Mr(expt)	Mr(calc)	ppm	Start		End	Miss	Ions	Peptide
		1029.5689	1028.5616	1028.5614	0.14	307	-	316	0	23	K.TAIAEGLAQR.I
		1207.6408	1206.6335	1206.6357	-1.80	415	-	424	1	26	K.HIEKDPALER.R
		1363.7365	1362.7292	1362.7368	-5.56	415	-	425	2	5	K.HIEKDPALERR.F
		1385.7751	1384.7679	1384.7674	0.34	608	-	620	1	61	R.VIGQDEAVKAISR.A
260	25151	K19
	gi|1531812739|ref|XP_027151465.1| Mass: 87188 Score: 72 Expect: 0.0093 Matches: 20
		galactinol--sucrose galactosyltransferase [Coffea eugenioides]
		Observed	Mr(expt)	Mr(calc)	ppm	Start		End	Miss	Ions	Peptide
		1098.5198	1097.5125	1097.5142	-1.51	292	-	300	1	4	K.FRDYESPGK.S
		1171.5576	1170.5503	1170.5492	1.01	564	-	572	0	37	R.CQYYALPTR.D
		1183.7035	1182.6962	1182.6972	-0.85	553	-	563	0	31	K.SLVLPDGTILR.C
261	43334	F19
	gi|1531841929|ref|XP_027167625.1| Mass: 102419 Score: 270 Expect: 1.3e-022 Matches: 38
		ATP-dependent Clp protease ATP-binding subunit ClpA homolog CD4B, chloroplastic [Coffea eugenioides]
		Observed	Mr(expt)	Mr(calc)	ppm	Start		End	Miss	Ions	Peptide
		1029.5690	1028.5617	1028.5614	0.25	307	-	316	0	10	K.TAIAEGLAQR.I
		1116.5886	1115.5813	1115.5822	-0.79	839	-	847	0	14	K.EIELQVTER.F
		1158.6345	1157.6272	1157.6292	-1.66	177	-	186	0	12	R.VLELSLEEAR.Q
		1385.7755	1384.7682	1384.7674	0.60	608	-	620	1	59	R.VIGQDEAVKAISR.A
		1397.7367	1396.7294	1396.7310	-1.15	213	-	225	0	16	R.VLENLGADPSNIR.T
		1476.7849	1475.7776	1475.7773	0.24	160	-	173	0	58	R.GSGFVAVEIPFTPR.A
270	47637	C5
	gi|1184802831|gb|ARJ62371.1| Mass: 53690 Score: 103 Expect: 6.7e-006 Matches: 13
		ATP synthase CF1 beta subunit (plastid) [Coffea arabica]
		Observed	Mr(expt)	Mr(calc)	ppm	Start		End	Miss	Ions	Peptide
		1328.6200	1327.6127	1327.6633	-38.12	192	-	205	0	22	K.AHGGVSVFGGVGER.T
		1928.9518	1927.9445	1928.0004	-28.97	110	-	127	0	64	R.IFNVLGEPVDNLGAVDTR.T
271	43334	E19
	gi|1531841929|ref|XP_027167625.1| Mass: 102419 Score: 220 Expect: 1.3e-017 Matches: 40
		ATP-dependent Clp protease ATP-binding subunit ClpA homolog CD4B, chloroplastic [Coffea eugenioides]
		Observed	Mr(expt)	Mr(calc)	ppm	Start		End	Miss	Ions	Peptide
		1029.5781	1028.5709	1028.5614	9.16	307	-	316	0	2	K.TAIAEGLAQR.I
		1476.7947	1475.7874	1475.7773	6.86	160	-	173	0	56	R.GSGFVAVEIPFTPR.A
		1853.9128	1852.9056	1852.8989	3.60	399	-	414	1	10	R.GELQCIGATTLDEYRK.H
		1936.8668	1935.8595	1935.8486	5.64	770	-	785	1	12	R.IGFDLDYDEKDSSYNR.I
		2264.1611	2263.1539	2263.1485	2.38	684	-	705	0	28	K.LIGSPPGYVGYTEGGQLTEAVR.R
285	47626	C15
	gi|1531823375|ref|XP_027159323.1| Mass: 71398 Score: 482 Expect: 8.4e-044 Matches: 27
		heat shock cognate 70 kDa protein 2-like [Coffea eugenioides]
		Observed	Mr(expt)	Mr(calc)	ppm	Start		End	Miss	Ions	Peptide
		1247.6335	1246.6263	1246.6340	-6.18	164	-	175	0	22	K.DAGVISGLNVMR.I + Oxidation (M)
		1294.6177	1293.6104	1293.6176	-5.56	243	-	252	0	39	R.MVNHFVQEFK.R + Oxidation (M)
		1374.6056	1373.5983	1373.6033	-3.66	546	-	556	0	29	K.NALENYAYNMR.N + Oxidation (M)
		1487.7023	1486.6950	1486.6940	0.67	40	-	52	0	112	R.TTPSYVAFTDTER.L
		1556.7507	1555.7435	1555.7453	-1.18	306	-	317	1	22	R.ARFEELNMDLFR.K + Oxidation (M)
		1680.8351	1679.8278	1679.8267	0.64	145	-	159	0	90	K.NAVVTVPAYFNDSQR.Q
		1787.9907	1786.9834	1786.9828	0.33	176	-	192	1	103	R.IINEPTAAAIAYGLDKK.A
	gi|1531799105|ref|XP_027181950.1|	1473.6873	1472.6800	1472.6784	1.10	40	-	52	0	88	R.TTPSYVGFTDTER.L
319	47637	A3
	gi|1527604080|ref|XP_027078332.1| Mass: 81902 Score: 435 Expect: 4.2e-039 Matches: 36
		NADH dehydrogenase [ubiquinone] iron-sulfur protein 1, mitochondrial [Coffea arabica]
		Observed	Mr(expt)	Mr(calc)	ppm	Start		End	Miss	Ions	Peptide
		1296.5483	1295.5411	1295.5994	-44.99	242	-	253	0	61	R.GSGEEIGTYVER.L
		1315.6715	1314.6642	1314.7296	-49.72	436	-	447	0	76	K.ADVFLLVGTQPR.V
		1431.6744	1430.6672	1430.7340	-46.73	510	-	522	0	52	K.NPCIIVGAGVFER.N
		1839.8101	1838.8028	1838.8700	-36.56	593	-	608	0	49	K.IPEDAFVVYQGHHGDR.G
		1855.8790	1854.8718	1854.9588	-46.92	493	-	509	1	25	K.EIADGRHPFSSTLINAK.N
		1893.8048	1892.7975	1892.8752	-41.01	318	-	332	1	10	R.LNEDINEEWISDKTR.F + Dioxidation (W)
		2006.9338	2005.9266	2006.0143	-43.71	658	-	676	0	67	R.ALSEVAGACLPYDSLTAIR.S
321	47637	A13
	gi|1527609809|ref|XP_027084560.1| Mass: 87034 Score: 471 Expect: 1.1e-042 Matches: 38
		elongation factor G-2, chloroplastic-like [Coffea arabica]
		Observed	Mr(expt)	Mr(calc)	ppm	Start		End	Miss	Ions	Peptide
		1061.4810	1060.4737	1060.5414	-63.83	215	-	223	1	33	R.QADRYGVPR.I
		1358.6401	1357.6329	1357.7102	-56.99	565	-	577	0	70	K.VAANVGAPQVNYR.E
		1406.6177	1405.6104	1405.6950	-60.19	593	-	606	0	71	K.QSGGAGQFADITVR.F
		1424.5673	1423.5600	1423.6620	-71.63	396	-	409	0	65	R.SADDGEPFAGLAFK.I
		1433.6074	1432.6001	1432.6735	-51.22	524	-	535	0	14	K.LAQEDPSFHFSR.D
		1584.6934	1583.6861	1583.8018	-73.05	410	-	423	0	5	K.IMSDPFVGSLTFVR.V + Oxidation (M)
		1762.8191	1761.8118	1761.9162	-59.25	562	-	577	1	26	R.EFKVAANVGAPQVNYR.E
		2067.9480	2066.9407	2067.0637	-59.48	170	-	187	0	4	R.INIIDTPGHVDFTLEVER.A
		2433.0950	2432.0877	2432.2336	-59.99	658	-	680	0	65	R.AVLVDGSYHDVDSSVLAFQLAAR.G
324	47637	C4
	gi|1527609809|ref|XP_027084560.1| Mass: 87034 Score: 311 Expect: 1.1e-026 Matches: 35
		elongation factor G-2, chloroplastic-like [Coffea arabica]
		Observed	Mr(expt)	Mr(calc)	ppm	Start		End	Miss	Ions	Peptide
		1061.5064	1060.4991	1060.5414	-39.89	215	-	223	1	36	R.QADRYGVPR.I
		1358.6834	1357.6761	1357.7102	-25.16	565	-	577	0	64	K.VAANVGAPQVNYR.E
		1406.6643	1405.6570	1405.6950	-27.01	593	-	606	0	40	K.QSGGAGQFADITVR.F
		1424.6188	1423.6115	1423.6620	-35.45	396	-	409	0	39	R.SADDGEPFAGLAFK.I
		1584.7623	1583.7551	1583.8018	-29.51	410	-	423	0	2	K.IMSDPFVGSLTFVR.V + Oxidation (M)
		2433.1968	2432.1895	2432.2336	-18.13	658	-	680	0	32	R.AVLVDGSYHDVDSSVLAFQLAAR.G
	gi|385267655|gb|AFI55912.1| Mass: 36097 Score: 131 Expect: 1.1e-008 Matches: 12
		ATP synthase CF1 alpha subunit, partial (plastid) [Coffea heterocalyx]
		Observed	Mr(expt)	Mr(calc)	ppm	Start		End	Miss	Ions	Peptide
		1252.6893	1251.6821	1251.7187	-29.24	129	-	140	0	33	R.LIESPAPGIISR.R
		1416.7505	1415.7432	1415.7772	-24.03	95	-	107	0	57	R.IAQIPVSEAYLGR.V
		1522.7539	1521.7466	1521.7787	-21.09	203	-	216	0	14	K.ASSVAQVVTTFQER.G
328	47637	E21
	gi|1527609809|ref|XP_027084560.1| Mass: 87034 Score: 401 Expect: 1.1e-035 Matches: 37
		elongation factor G-2, chloroplastic-like [Coffea arabica]
		Observed	Mr(expt)	Mr(calc)	ppm	Start		End	Miss	Ions	Peptide
		1061.5189	1060.5116	1060.5414	-28.04	215	-	223	1	29	R.QADRYGVPR.I
		1198.5398	1197.5325	1197.5634	-25.83	224	-	232	1	1	R.ICFVNKMDR.L + Oxidation (M)
		1358.6930	1357.6857	1357.7102	-18.06	565	-	577	0	35	K.VAANVGAPQVNYR.E
		1406.6823	1405.6750	1405.6950	-14.25	593	-	606	0	65	K.QSGGAGQFADITVR.F
		1424.6327	1423.6254	1423.6620	-25.67	396	-	409	0	83	R.SADDGEPFAGLAFK.I
		1433.6637	1432.6564	1432.6735	-11.94	524	-	535	0	23	K.LAQEDPSFHFSR.D
		1584.7700	1583.7627	1583.8018	-24.65	410	-	423	0	28	K.IMSDPFVGSLTFVR.V + Oxidation (M)
		1762.8983	1761.8910	1761.9162	-14.28	562	-	577	1	33	R.EFKVAANVGAPQVNYR.E
330	47637	D3
	gi|1527609809|ref|XP_027084560.1| Mass: 87034 Score: 384 Expect: 5.3e-034 Matches: 35
		elongation factor G-2, chloroplastic-like [Coffea arabica]
		Observed	Mr(expt)	Mr(calc)	ppm	Start		End	Miss	Ions	Peptide
		1061.5360	1060.5287	1060.5414	-11.93	215	-	223	1	33	R.QADRYGVPR.I
		1358.7135	1357.7062	1357.7102	-2.95	565	-	577	0	34	K.VAANVGAPQVNYR.E
		1406.6937	1405.6865	1405.6950	-6.08	593	-	606	0	81	K.QSGGAGQFADITVR.F
		1424.6517	1423.6445	1423.6620	-12.29	396	-	409	0	63	R.SADDGEPFAGLAFK.I
		1587.8499	1586.8426	1586.8529	-6.50	721	-	735	1	23	R.RGQINTFGDKPGGLK.V
		1762.9204	1761.9131	1761.9162	-1.74	562	-	577	1	51	R.EFKVAANVGAPQVNYR.E
		2433.2373	2432.2300	2432.2336	-1.47	658	-	680	0	7	R.AVLVDGSYHDVDSSVLAFQLAAR.G
	gi|385267655|gb|AFI55912.1| Mass: 36097 Score: 78 Expect: 0.0022 Matches: 8
		ATP synthase CF1 alpha subunit, partial (plastid) [Coffea heterocalyx]
		Observed	Mr(expt)	Mr(calc)	ppm	Start		End	Miss	Ions	Peptide
		1416.7808	1415.7735	1415.7772	-2.65	95	-	107	0	49	R.IAQIPVSEAYLGR.V
		1553.7328	1552.7255	1552.7310	-3.55	285	-	297	0	37	R.EAYPGDVFYLHSR.L
404	25151	K20
	gi|1531799105|ref|XP_027181950.1| Mass: 71310 Score: 343 Expect: 6.7e-030 Matches: 32
		heat shock cognate 70 kDa protein 2 [Coffea eugenioides]
		Observed	Mr(expt)	Mr(calc)	ppm	Start		End	Miss	Ions	Peptide
		1374.5977	1373.5904	1373.6033	-9.44	546	-	556	0	29	K.NALENYAYNMR.N + Oxidation (M)
		1473.6926	1472.6854	1472.6784	4.75	40	-	52	0	44	R.TTPSYVGFTDTER.L
		1556.7510	1555.7437	1555.7453	-1.02	306	-	317	1	8	R.ARFEELNMDLFR.K + Oxidation (M)
		1680.8451	1679.8378	1679.8267	6.59	145	-	159	0	95	K.NAVVTVPAYFNDSQR.Q
		1787.9835	1786.9762	1786.9828	-3.70	176	-	192	1	68	R.IINEPTAAAIAYGLDKK.A
405	43334	E18
	gi|1531799105|ref|XP_027181950.1| Mass: 71310 Score: 388 Expect: 2.1e-034 Matches: 35
		heat shock cognate 70 kDa protein 2 [Coffea eugenioides]
		Observed	Mr(expt)	Mr(calc)	ppm	Start		End	Miss	Ions	Peptide
		1294.6163	1293.6091	1293.6176	-6.61	243	-	252	0	13	R.MVNHFVQEFK.R + Oxidation (M)
		1374.6074	1373.6001	1373.6033	-2.33	546	-	556	0	23	K.NALENYAYNMR.N + Oxidation (M)
		1426.7737	1425.7664	1425.7576	6.15	335	-	348	0	18	K.STVHDVVLVGGSTR.I
		1473.6907	1472.6834	1472.6784	3.42	40	-	52	0	62	R.TTPSYVGFTDTER.L
		1680.8440	1679.8367	1679.8267	5.94	145	-	159	0	99	K.NAVVTVPAYFNDSQR.Q
		1787.9878	1786.9805	1786.9828	-1.31	176	-	192	1	56	R.IINEPTAAAIAYGLDKK.A
		1821.8934	1820.8862	1820.8839	1.22	60	-	75	1	25	K.NQVAMNPTNTVFDAKR.L + Oxidation (M)
		1487.7074	1486.7001	1486.6940	4.12	40	-	52	0	58	R.TTPSYVAFTDTER.L
412	43334	A16
	gi|1531823890|ref|XP_027159600.1| Mass: 80399 Score: 225 Expect: 4.2e-018 Matches: 32
		transketolase, chloroplastic [Coffea eugenioides]
		Observed	Mr(expt)	Mr(calc)	ppm	Start		End	Miss	Ions	Peptide
		1012.6202	1011.6129	1011.6189	-5.91	594	-	602	0	22	K.RPSILALSR.Q
		1341.7347	1340.7275	1340.7412	-10.23	439	-	450	0	29	R.NLSQQNLNALVK.V
		1430.7810	1429.7737	1429.7677	4.19	711	-	725	1	2	K.AIGIDRFGASAPAGK.I
		1559.7741	1558.7668	1558.7627	2.61	424	-	438	0	86	K.ALPAYTPESPADATR.N
		1639.9277	1638.9205	1638.9305	-6.10	603	-	618	1	14	R.QKLPQLAGTSIEGVAK.G
414	43334	N15
	gi|1527513560|ref|XP_027106456.1| Mass: 80367 Score: 291 Expect: 1.1e-024 Matches: 35
		transketolase, chloroplastic [Coffea arabica]
		Observed	Mr(expt)	Mr(calc)	ppm	Start		End	Miss	Ions	Peptide
		1012.6220	1011.6147	1011.6189	-4.16	594	-	602	0	16	K.RPSILALSR.Q
		1140.7206	1139.7133	1139.7138	-0.47	593	-	602	1	5	R.KRPSILALSR.Q
		1341.7387	1340.7314	1340.7412	-7.31	439	-	450	0	19	R.NLSQQNLNALVK.V
		1430.7782	1429.7709	1429.7677	2.22	711	-	725	1	18	K.AIGIDRFGASAPAGK.I
		1559.7733	1558.7660	1558.7627	2.14	424	-	438	0	87	K.ALPAYTPESPADATR.N
		1639.9298	1638.9225	1638.9305	-4.83	603	-	618	1	56	R.QKLPQLAGTSIEGVAK.G
416	43334	P15
	gi|1531823890|ref|XP_027159600.1| Mass: 80399 Score: 282 Expect: 8.4e-024 Matches: 36
		transketolase, chloroplastic [Coffea eugenioides]
		Observed	Mr(expt)	Mr(calc)	ppm	Start		End	Miss	Ions	Peptide
		1012.6224	1011.6152	1011.6189	-3.67	594	-	602	0	25	K.RPSILALSR.Q
		1140.7183	1139.7110	1139.7138	-2.50	593	-	602	1	9	R.KRPSILALSR.Q
		1341.7365	1340.7292	1340.7412	-8.95	439	-	450	0	21	R.NLSQQNLNALVK.V
		1430.7762	1429.7690	1429.7677	0.86	711	-	725	1	17	K.AIGIDRFGASAPAGK.I
		1559.7697	1558.7624	1558.7627	-0.22	424	-	438	0	96	K.ALPAYTPESPADATR.N
417	43334	G04
	gi|1531823890|ref|XP_027159600.1| Mass: 80399 Score: 471 Expect: 1.1e-042 Matches: 41
		transketolase, chloroplastic [Coffea eugenioides]
		Observed	Mr(expt)	Mr(calc)	ppm	Start		End	Miss	Ions	Peptide
		1012.6230	1011.6157	1011.6189	-3.13	594	-	602	0	43	K.RPSILALSR.Q
		1028.4614	1027.4542	1027.4512	2.92	132	-	138	0	4	K.NPYWFNR.D + Dioxidation (W)
		1140.7212	1139.7139	1139.7138	0.07	593	-	602	1	26	R.KRPSILALSR.Q
		1267.5928	1266.5855	1266.5894	-3.07	132	-	140	1	28	K.NPYWFNRDR.F
		1341.7368	1340.7295	1340.7412	-8.68	439	-	450	0	49	R.NLSQQNLNALVK.V
		1430.7766	1429.7693	1429.7677	1.11	711	-	725	1	46	K.AIGIDRFGASAPAGK.I
		1559.7703	1558.7630	1558.7627	0.18	424	-	438	0	98	K.ALPAYTPESPADATR.N
		1639.9255	1638.9183	1638.9305	-7.44	603	-	618	1	63	R.QKLPQLAGTSIEGVAK.G
418	43334	E22
	gi|1527513560|ref|XP_027106456.1| Mass: 80367 Score: 299 Expect: 1.7e-025 Matches: 36
		transketolase, chloroplastic [Coffea arabica]
		Observed	Mr(expt)	Mr(calc)	ppm	Start		End	Miss	Ions	Peptide
		1012.6220	1011.6147	1011.6189	-4.16	594	-	602	0	10	K.RPSILALSR.Q
		1140.7180	1139.7107	1139.7138	-2.71	593	-	602	1	13	R.KRPSILALSR.Q
		1341.7429	1340.7356	1340.7412	-4.13	439	-	450	0	27	R.NLSQQNLNALVK.V
		1430.7777	1429.7704	1429.7677	1.88	711	-	725	1	17	K.AIGIDRFGASAPAGK.I
		1559.7728	1558.7656	1558.7627	1.82	424	-	438	0	82	K.ALPAYTPESPADATR.N
		1639.9325	1638.9252	1638.9305	-3.19	603	-	618	1	56	R.QKLPQLAGTSIEGVAK.G
	gi|1527545620|ref|XP_027122770.1| Mass: 114232 Score: 107 Expect: 2.7e-006 Matches: 21
		probable alpha-mannosidase At5g13980 isoform X2 [Coffea arabica]
		Observed	Mr(expt)	Mr(calc)	ppm	Start		End	Miss	Ions	Peptide
		1024.5533	1023.5461	1023.5502	-4.00	381	-	388	1	24	R.QLEFFKGR.N
		1126.6210	1125.6137	1125.6182	-4.01	371	-	380	0	34	R.ILSGYYLAAR.Q
		1394.7448	1393.7375	1393.7354	1.50	151	-	161	1	31	R.YIKEQFNVTPR.I
423	43334	H17
	gi|1527470781|ref|XP_027093103.1| Mass: 75260 Score: 536 Expect: 3.4e-049 Matches: 35
		stromal 70 kDa heat shock-related protein, chloroplastic-like [Coffea arabica]
		Observed	Mr(expt)	Mr(calc)	ppm	Start		End	Miss	Ions	Peptide
		1010.6075	1009.6002	1009.5920	8.10	401	-	409	0	73	R.IPAVQDLVR.K
		1359.7336	1358.7264	1358.7194	5.13	170	-	181	0	82	R.FAPEEISAQVLR.K
		1487.8264	1486.8191	1486.8143	3.23	170	-	182	1	42	R.FAPEEISAQVLRK.L
		1580.8125	1579.8052	1579.7995	3.65	198	-	211	0	84	K.AVITVPAYFNDSQR.T
		1595.7803	1594.7730	1594.7661	4.33	358	-	370	1	35	R.AKFEELCSDLLDR.L
		1735.9194	1734.9122	1734.9053	3.94	117	-	131	1	107	R.QAVVNPENTFFSVKR.F
		1834.9587	1833.9515	1833.9472	2.30	384	-	400	0	7	K.LSFNDIDEVILVGGSTR.I
	gi|1527526774|ref|XP_027113260.1|	1807.9468	1806.9395	1806.9364	1.74	393	-	409	0	36	K.LSFSDIDEVILVGGSTR.I
		2060.0542	2059.0469	2059.0433	1.75	560	-	578	1	33	K.KQDITITGASTLPSDEVER.M
425	47637	F5
	gi|1527478027|ref|XP_027091305.1| Mass: 75270 Score: 149 Expect: 1.7e-010 Matches: 14
		stromal 70 kDa heat shock-related protein, chloroplastic-like [Coffea arabica]
		Observed	Mr(expt)	Mr(calc)	ppm	Start		End	Miss	Ions	Peptide
		1010.5841	1009.5768	1009.5920	-15.05	401	-	409	0	4	R.IPAVQDLVR.K
		1359.7106	1358.7033	1358.7194	-11.85	170	-	181	0	12	R.FAPEEISAQVLR.K
		1580.7968	1579.7895	1579.7995	-6.32	198	-	211	0	59	K.AVITVPAYFNDSQR.T
		1735.9026	1734.8953	1734.9053	-5.77	117	-	131	1	68	R.QAVVNPENTFFSVKR.F
427	43334	D01
	gi|1527470781|ref|XP_027093103.1| Mass: 75260 Score: 581 Expect: 1.1e-053 Matches: 36
		stromal 70 kDa heat shock-related protein, chloroplastic-like [Coffea arabica]
		Observed	Mr(expt)	Mr(calc)	ppm	Start		End	Miss	Ions	Peptide
		1010.6011	1009.5938	1009.5920	1.75	401	-	409	0	9	R.IPAVQDLVR.K
		1359.7323	1358.7250	1358.7194	4.15	170	-	181	0	91	R.FAPEEISAQVLR.K
		1377.7227	1376.7154	1376.7088	4.75	291	-	301	1	53	R.VVDWLAEDFKR.N
		1409.7161	1408.7088	1408.6987	7.18	291	-	301	1	(4)	R.VVDWLAEDFKR.N + Dioxidation (W)
		1487.8275	1486.8202	1486.8143	3.96	170	-	182	1	32	R.FAPEEISAQVLRK.L
		1580.8131	1579.8058	1579.7995	4.04	198	-	211	0	76	K.AVITVPAYFNDSQR.T
		1735.9219	1734.9146	1734.9053	5.35	117	-	131	1	102	R.QAVVNPENTFFSVKR.F
		1834.9630	1833.9557	1833.9472	4.63	384	-	400	0	130	K.LSFNDIDEVILVGGSTR.I
442	43334	A03
	gi|1531843504|ref|XP_027168442.1| Mass: 69020 Score: 345 Expect: 4.2e-030 Matches: 45
		V-type proton ATPase catalytic subunit A [Coffea eugenioides]
		Observed	Mr(expt)	Mr(calc)	ppm	Start		End	Miss	Ions	Peptide
		1163.6171	1162.6098	1162.6095	0.28	607	-	616	1	9	K.LRDDLTAGFR.N
		1705.7554	1704.7481	1704.7414	3.95	268	-	282	0	24	K.YSNSDTVVYVGCGER.G
		1733.8804	1732.8731	1732.8672	3.42	327	-	341	0	7	R.EASIYTGITIAEYFR.D
		1774.9321	1773.9249	1773.9162	4.89	546	-	560	0	117	R.NIIHFYSLANQAVER.A
		1811.8594	1810.8521	1810.8559	-2.12	368	-	384	0	25	R.LAEMPADSGYPAYLAAR.L + Oxidation (M)
443	47637	B18
	gi|1527512911|ref|XP_027106153.1| Mass: 73103 Score: 357 Expect: 2.7e-031 Matches: 26
		heat shock 70 kDa protein, mitochondrial [Coffea arabica]
		Observed	Mr(expt)	Mr(calc)	ppm	Start		End	Miss	Ions	Peptide
		1148.5604	1147.5531	1147.5986	-39.59	131	-	139	1	10	R.RFDDLQVQK.E
		1564.7465	1563.7392	1563.8045	-41.79	193	-	206	0	25	K.AVITVPAYFNDAQR.Q
		1608.7261	1607.7188	1607.7825	-39.60	552	-	566	1	1	R.SSGGLSEAEIEKMVR.E + Oxidation (M)
		1660.8170	1659.8097	1659.8693	-35.86	112	-	126	1	110	R.QAVTNPNNTLFGTKR.L
		1752.8035	1751.7962	1751.8690	-41.56	472	-	488	0	45	K.SSVFSTAADNQTQVGIK.V
		2021.9911	2020.9838	2021.0582	-36.80	189	-	206	1	65	K.TIDKAVITVPAYFNDAQR.Q
		2313.2185	2312.2112	2312.2852	-32.00	90	-	111	2	54	R.TTPSVVAFNQKGELLVGTPAKR.Q
492	47626	H13
	gi|1531877609|ref|XP_027185148.1| Mass: 50615 Score: 194 Expect: 5.3e-015 Matches: 20
		tubulin beta chain [Coffea eugenioides]
		Observed	Mr(expt)	Mr(calc)	ppm	Start		End	Miss	Ions	Peptide
		1075.4185	1074.4112	1074.5168	-98.29	310	-	318	0	6	R.YLTASAMFR.G + Oxidation (M)
		1231.4654	1230.4582	1230.5703	-91.13	381	-	390	0	40	R.VSEQFTAMFR.R + Oxidation (M)
		1387.5424	1386.5351	1386.6714	-98.32	380	-	390	1	45	R.RVSEQFTAMFR.R + Oxidation (M)
		1951.7163	1950.7090	1950.8815	-88.43	363	-	379	0	10	K.MASTFIGNSTSIQEMFR.R + 2 Oxidation (M)
		2084.9282	2083.9209	2084.0902	-81.22	104	-	122	1	52	K.GHYTEGAELIDAVLDVVRK.E
	gi|1164901|emb|CAA58609.1| Mass: 52830 Score: 122 Expect: 8.4e-008 Matches: 14
		ribulose-1,5-bisphosphate carboxylase/oxygenase large subunit, partial (chloroplast) [Coffea arabica]
		Observed	Mr(expt)	Mr(calc)	ppm	Start		End	Miss	Ions	Peptide
		1292.4606	1291.4533	1291.5730	-92.65	209	-	218	0	57	R.FCFCAEALFK.A
		1415.5835	1414.5762	1414.6551	-55.74	455	-	465	1	2	K.EIRFNFEAMDK.L + Oxidation (M)
		1563.5807	1562.5734	1562.7010	-81.65	207	-	218	1	49	R.DRFCFCAEALFK.A
	gi|1531823426|ref|XP_027159350.1| Mass: 52385 Score: 98 Expect: 2.1e-005 Matches: 11
		ribulose bisphosphate carboxylase/oxygenase activase, chloroplastic-like [Coffea eugenioides]
		Observed	Mr(expt)	Mr(calc)	ppm	Start		End	Miss	Ions	Peptide
		1882.8117	1881.8044	1881.9625	-84.03	333	-	349	0	79	K.LVDTFPGQSIDFFGAIR.S
493	47637	D12
	gi|1531812697|ref|XP_027151441.1| Mass: 74311 Score: 457 Expect: 2.7e-041 Matches: 31
		ATP-dependent zinc metalloprotease FTSH 2, chloroplastic [Coffea eugenioides]
		Observed	Mr(expt)	Mr(calc)	ppm	Start		End	Miss	Ions	Peptide
		1094.5941	1093.5868	1093.6496	-57.35	264	-	275	0	35	K.GVLLVGPPGTGK.T
		1141.5756	1140.5683	1140.6139	-40.00	393	-	402	0	48	R.QVTVDVPDIR.G
		1198.5586	1197.5513	1197.6030	-43.13	99	-	107	1	58	R.FLEYLDKDR.V
		1354.6830	1353.6757	1353.7365	-44.90	393	-	404	1	42	R.QVTVDVPDIRGR.T
		1425.7100	1424.7027	1424.7663	-44.68	99	-	109	2	30	R.FLEYLDKDRVK.R
		1600.8059	1599.7986	1599.8620	-39.63	628	-	641	0	99	R.ISDTAYEVALIHIR.N
		1908.7987	1907.7914	1907.8836	-48.33	195	-	215	0	77	R.SSGGMGGPGGPGFPLAFGQSK.A + Oxidation (M)
		2615.3472	2614.3399	2614.4370	-37.15	667	-	691	1	3	R.AILSEFVEIPAENRVPPAVPTPVAV.-
498	43334	G18
	gi|1531812697|ref|XP_027151441.1| Mass: 74311 Score: 250 Expect: 1.3e-020 Matches: 32
		ATP-dependent zinc metalloprotease FTSH 2, chloroplastic [Coffea eugenioides]
		Observed	Mr(expt)	Mr(calc)	ppm	Start		End	Miss	Ions	Peptide
		1094.6526	1093.6453	1093.6496	-3.89	264	-	275	0	8	K.GVLLVGPPGTGK.T
		1141.6254	1140.6181	1140.6139	3.67	393	-	402	0	37	R.QVTVDVPDIR.G
		1198.6166	1197.6093	1197.6030	5.29	99	-	107	1	34	R.FLEYLDKDR.V
		1354.7445	1353.7372	1353.7365	0.56	393	-	404	1	11	R.QVTVDVPDIRGR.T
		1600.8766	1599.8693	1599.8620	4.55	628	-	641	0	58	R.ISDTAYEVALIHIR.N
		1908.8980	1907.8907	1907.8836	3.69	195	-	215	0	16	R.SSGGMGGPGGPGFPLAFGQSK.A + Oxidation (M)
		2103.0676	2102.0604	2102.0466	6.53	317	-	335	1	16	K.AKENAPCIVFVDEIDAVGR.Q
501	47626	E13
	gi|1184802828|gb|ARJ62368.1| Mass: 55291 Score: 681 Expect: 1.1e-063 Matches: 23
		ATP synthase CF1 alpha subunit (plastid) [Coffea arabica]
		Observed	Mr(expt)	Mr(calc)	ppm	Start		End	Miss	Ions	Peptide
		1252.7229	1251.7156	1251.7187	-2.42	129	-	140	0	73	R.LIESPAPGIISR.R
		1416.7836	1415.7763	1415.7772	-0.67	95	-	107	0	121	R.IAQIPVSEAYLGR.V
		1522.7856	1521.7784	1521.7787	-0.24	203	-	216	0	108	K.ASSVAQVVTTFQER.G
		1553.7346	1552.7273	1552.7310	-2.38	285	-	297	0	95	R.EAYPGDVFYLHSR.L
		1612.8973	1611.8901	1611.8944	-2.71	26	-	41	0	131	K.IVNTGTVLQVGDGIAR.I
		2289.2151	2288.2078	2288.2086	-0.34	142	-	162	0	99	R.SVYEPLQTGLIAIDSMIPIGR.G + Oxidation (M)
	gi|385267655|gb|AFI55912.1|	1444.8119	1443.8046	1443.8085	-2.71	95	-	107	0	82	R.IAQIPVSEAYLGR.V + Ethyl (E)
		1535.7257	1534.7184	1534.7205	-1.33	285	-	297	0	84	R.EAYPGDVFYLHSR.L + Glu->pyro-Glu (N-term E)
504	43334	O12
	gi|1531812697|ref|XP_027151441.1| Mass: 74311 Score: 365 Expect: 4.2e-032 Matches: 37
		ATP-dependent zinc metalloprotease FTSH 2, chloroplastic [Coffea eugenioides]
		Observed	Mr(expt)	Mr(calc)	ppm	Start		End	Miss	Ions	Peptide
		1141.6232	1140.6159	1140.6139	1.74	393	-	402	0	19	R.QVTVDVPDIR.G
		1198.6155	1197.6082	1197.6030	4.37	99	-	107	1	31	R.FLEYLDKDR.V
		1600.8751	1599.8678	1599.8620	3.63	628	-	641	0	78	R.ISDTAYEVALIHIR.N
		1718.0366	1717.0293	1717.0250	2.52	136	-	150	1	19	R.VRVQLPGLPQELLQK.F
		1766.0403	1765.0330	1765.0250	4.52	138	-	152	1	6	R.VQLPGLPQELLQKFR.E
		1903.9277	1902.9205	1902.9146	3.09	319	-	335	0	23	K.ENAPCIVFVDEIDAVGR.Q
		2103.0574	2102.0501	2102.0466	1.65	317	-	335	1	25	K.AKENAPCIVFVDEIDAVGR.Q
		2615.4412	2614.4339	2614.4370	-1.20	667	-	691	1	48	R.AILSEFVEIPAENRVPPAVPTPVAV.-
505	43334	N12
	gi|1531812697|ref|XP_027151441.1| Mass: 74311 Score: 166 Expect: 3.4e-012 Matches: 10
		ATP-dependent zinc metalloprotease FTSH 2, chloroplastic [Coffea eugenioides]
		Observed	Mr(expt)	Mr(calc)	ppm	Start		End	Miss	Ions	Peptide
		1600.9008	1599.8935	1599.8620	19.7	628	-	641	0	105	R.ISDTAYEVALIHIR.N
		2615.4893	2614.4820	2614.4370	17.2	667	-	691	1	56	R.AILSEFVEIPAENRVPPAVPTPVAV.-
512	47626	A16
	gi|1527551826|ref|XP_027125834.1| Mass: 53090 Score: 653 Expect: 6.7e-061 Matches: 26
		elongation factor TuB, chloroplastic [Coffea arabica]
		Observed	Mr(expt)	Mr(calc)	ppm	Start		End	Miss	Ions	Peptide
		1435.6726	1434.6653	1434.6626	1.88	129	-	140	1	90	K.KYDEIDAAPEER.A
		1501.8241	1500.8168	1500.8148	1.36	332	-	345	1	117	K.VGETVDIVGLKDTR.N
		1715.9004	1714.8931	1714.8923	0.45	358	-	373	0	97	K.ILDEAMAGDNVGLLLR.G + Oxidation (M)
		1810.8845	1809.8772	1809.8745	1.54	143	-	158	0	114	R.GITINTATVEYETENR.H
		1935.9001	1934.8929	1934.8886	2.20	413	-	427	0	16	R.HSPFFSGYRPQFYMR.T + Oxidation (M)
		2121.1243	2120.1170	2120.1154	0.76	299	-	317	0	143	R.QTDLPFLLAVEDVFSITGR.G
	gi|1531806915|ref|XP_027148374.1| Mass: 51147 Score: 104 Expect: 5.3e-006 Matches: 7
		glutamate-1-semialdehyde 2,1-aminomutase, chloroplastic-like [Coffea eugenioides]
		Observed	Mr(expt)	Mr(calc)	ppm	Start		End	Miss	Ions	Peptide
		1272.7170	1271.7098	1271.6986	8.75	318	-	331	0	104	K.VIGGGLPVGAYGGR.R
533	47637	C6
	gi|1531848767|ref|XP_027170303.1| Mass: 65470 Score: 424 Expect: 5.3e-038 Matches: 15
		polyphenol oxidase I, chloroplastic-like [Coffea eugenioides]
		Observed	Mr(expt)	Mr(calc)	ppm	Start		End	Miss	Ions	Peptide
		1038.5690	1037.5617	1037.6134	-49.85	134	-	142	0	43	R.FRPAAHLVK.K
		1050.5881	1049.5809	1049.6386	-55.00	125	-	133	1	30	K.LPPPPKVFR.F
		1061.5115	1060.5042	1060.4978	6.04	301	-	308	1	58	R.DFFGKEYR.A
		1252.5930	1251.5857	1251.6281	-33.85	281	-	290	0	29	R.IENNLAIMYR.Q + Oxidation (M)
		1668.9269	1667.9196	1667.9763	-33.98	120	-	133	2	67	K.VIDYKLPPPPKVFR.F
		2414.1140	2413.1067	2413.1774	-29.30	309	-	332	0	187	R.AGDEPNAFAGAGSIEASPHIPIHR.W
541	47637	D4
	gi|1531848767|ref|XP_027170303.1| Mass: 65470 Score: 392 Expect: 8.4e-035 Matches: 27
		polyphenol oxidase I, chloroplastic-like [Coffea eugenioides]
		Observed	Mr(expt)	Mr(calc)	ppm	Start		End	Miss	Ions	Peptide
		1038.5927	1037.5854	1037.6134	-27.03	134	-	142	0	37	R.FRPAAHLVK.K
		1050.6137	1049.6064	1049.6386	-30.68	125	-	133	1	29	K.LPPPPKVFR.F
		1061.4799	1060.4726	1060.4978	-23.77	301	-	308	1	32	R.DFFGKEYR.A
		1252.5964	1251.5892	1251.6281	-31.12	281	-	290	0	30	R.IENNLAIMYR.Q + Oxidation (M)
		1624.7041	1623.6968	1623.7277	-19.04	339	-	353	0	86	R.QPNGEDLGNFYSAGR.D
		1675.8341	1674.8268	1674.8729	-27.53	515	-	529	1	32	K.SEYVGSFANLPHKVK.S
		2414.1458	2413.1385	2413.1774	-16.15	309	-	332	0	85	R.AGDEPNAFAGAGSIEASPHIPIHR.W
545	43334	A22
	gi|11230404|emb|CAC16578.1| Mass: 52917 Score: 263 Expect: 6.7e-022 Matches: 33
		ribulose-1,5-bisphosphate carboxylase/oxygenase large subunit, partial (chloroplast) [Coffea sp. Pettersson and Nilsson 765]
		Observed	Mr(expt)	Mr(calc)	ppm	Start		End	Miss	Ions	Peptide
		1021.5330	1020.5257	1020.5240	1.71	24	-	32	0	16	K.DTDILAAFR.V
		1187.6648	1186.6575	1186.6571	0.37	277	-	286	0	64	R.DNGLLLHIHR.A
		1200.6256	1199.6183	1199.6146	3.13	427	-	437	0	18	R.DLAAEGNEIIR.E
		1465.7579	1464.7507	1464.7474	2.24	138	-	150	0	49	K.TFQGPPHGIQVER.D
		2410.1853	2409.1780	2409.1740	1.68	13	-	32	1	10	K.LTYYTPEYETKDTDILAAFR.V
555	47637	C1
	gi|1531848506|ref|XP_027170171.1| Mass: 61198 Score: 142 Expect: 8.4e-010 Matches: 17
		2,3-bisphosphoglycerate-independent phosphoglycerate mutase [Coffea eugenioides]
		Observed	Mr(expt)	Mr(calc)	ppm	Start		End	Miss	Ions	Peptide
		1101.5450	1100.5378	1100.5574	-17.87	195	-	206	0	27	K.GIDAQIASGGGR.M
		1370.7300	1369.7227	1369.7466	-17.47	412	-	423	1	8	R.DAILSGKFHQVR.V
		1547.6853	1546.6780	1546.6940	-10.31	296	-	307	1	45	K.ALEYEDFDKFDR.V
		2369.0525	2368.0452	2368.0714	-11.04	69	-	92	0	50	K.AVGLPTDDDMGNSEVGHNALGAGR.I + Oxidation (M)
570	43334	C18
	gi|1531800591|ref|XP_027163292.1| Mass: 62225 Score: 420 Expect: 1.3e-037 Matches: 32
		ruBisCO large subunit-binding protein subunit alpha [Coffea eugenioides]
		Observed	Mr(expt)	Mr(calc)	ppm	Start		End	Miss	Ions	Peptide
		1043.5807	1042.5734	1042.5771	-3.55	95	-	104	0	22	K.VVNDGVTIAR.A
		1079.5103	1078.5030	1078.5043	-1.25	52	-	60	0	38	K.EIAFDQNSR.I
		1090.5850	1089.5777	1089.5818	-3.81	257	-	265	0	59	K.LIVEFENAR.V
		1401.7508	1400.7436	1400.7412	1.69	82	-	94	1	22	R.GRNVVLDEFGAPK.V
		1612.9225	1611.9152	1611.9097	3.45	315	-	330	1	64	R.GILNVAAIKAPGFGER.R
		1968.9410	1967.9338	1967.9323	0.73	398	-	414	1	115	R.ELAETDSIYDSEKLAER.I
571	43334	A18
	gi|1527493650|ref|XP_027107477.1| Mass: 62087 Score: 514 Expect: 5.3e-047 Matches: 37
		LOW QUALITY PROTEIN: ruBisCO large subunit-binding protein subunit alpha-like [Coffea arabica]
		Observed	Mr(expt)	Mr(calc)	ppm	Start		End	Miss	Ions	Peptide
		1043.5789	1042.5716	1042.5771	-5.31	95	-	104	0	28	K.VVNDGVTIAR.A
		1079.5121	1078.5048	1078.5043	0.45	52	-	60	0	52	K.EIAFDQNSR.I
		1090.5839	1089.5766	1089.5818	-4.82	257	-	265	0	49	K.LIVEFENAR.V
		1401.7462	1400.7389	1400.7412	-1.62	82	-	94	1	15	R.GRNVVLDEFGAPK.V
		1612.9163	1611.9090	1611.9097	-0.42	315	-	330	1	54	R.GILNVAAIKAPGFGER.R
		1968.9399	1967.9327	1967.9323	0.17	398	-	414	1	101	R.ELAETDSIYDSEKLAER.I
		2213.1821	2212.1749	2212.1852	-4.68	84	-	104	1	8	R.NVVLDEFGAPKVVNDGVTIAR.A
		2586.4089	2585.4017	2585.4024	-0.29	368	-	391	2	77	R.KVTVTQQSTIIIADAASKDEIQAR.L
576	47637	F17
	gi|1527493650|ref|XP_027107477.1| Mass: 62087 Score: 116 Expect: 3.4e-007 Matches: 18
		LOW QUALITY PROTEIN: ruBisCO large subunit-binding protein subunit alpha-like [Coffea arabica]
		Observed	Mr(expt)	Mr(calc)	ppm	Start		End	Miss	Ions	Peptide
		1079.4835	1078.4762	1078.5043	-26.03	52	-	60	0	14	K.EIAFDQNSR.I
		1090.5550	1089.5478	1089.5818	-31.26	257	-	265	0	38	K.LIVEFENAR.V
		1612.8777	1611.8704	1611.9097	-24.34	315	-	330	1	26	R.GILNVAAIKAPGFGER.R
		1968.8809	1967.8736	1967.9323	-29.85	398	-	414	1	3	R.ELAETDSIYDSEKLAER.I
		2213.1458	2212.1385	2212.1852	-21.12	84	-	104	1	14	R.NVVLDEFGAPKVVNDGVTIAR.A
		1612.8777	1611.8704	1611.9097	-24.34	315	-	330	1	57	R.GILNVAAIKAPGFGER.R
581	43334	B02
	gi|1531799225|ref|XP_027148533.1| Mass: 64928 Score: 734 Expect: 5.3e-069 Matches: 44
		ruBisCO large subunit-binding protein subunit beta, chloroplastic [Coffea eugenioides]
		Observed	Mr(expt)	Mr(calc)	ppm	Start		End	Miss	Ions	Peptide
		1215.6811	1214.6739	1214.6771	-2.69	336	-	347	1	57	K.VAALKAPGFGER.K
		1270.6952	1269.6879	1269.6928	-3.88	295	-	305	0	79	R.DLVNILEDAIR.S
		1584.9220	1583.9147	1583.9147	-0.01	332	-	347	2	61	R.GALKVAALKAPGFGER.K
		1670.8903	1669.8830	1669.8821	0.50	468	-	484	0	108	K.AAVEEGIVVGGGCALLR.L
		1704.8785	1703.8713	1703.8690	1.34	236	-	251	1	36	K.GVVTLEEGKSSENSLR.V
		1832.9724	1831.9651	1831.9639	0.66	235	-	251	2	39	R.KGVVTLEEGKSSENSLR.V
		2192.0862	2191.0789	2191.0756	1.50	414	-	431	2	98	R.NLIDAAEQEYEKEKLNER.I
		2402.2932	2401.2859	2401.2813	1.94	386	-	408	2	67	K.VVLTKDATTIVGDGSTQEAVNKR.V
		2566.3398	2565.3326	2565.3286	1.55	113	-	136	1	17	K.IVNDGVTVAREVELEDPVENIGAK.L
588	43334	G01
	gi|385267655|gb|AFI55912.1| Mass: 36097 Score: 373 Expect: 6.7e-033 Matches: 22
		ATP synthase CF1 alpha subunit, partial (plastid) [Coffea heterocalyx]
		Observed	Mr(expt)	Mr(calc)	ppm	Start		End	Miss	Ions	Peptide
		1252.7225	1251.7153	1251.7187	-2.72	129	-	140	0	45	R.LIESPAPGIISR.R
		1416.7858	1415.7785	1415.7772	0.89	95	-	107	0	74	R.IAQIPVSEAYLGR.V
		1522.7891	1521.7818	1521.7787	2.01	203	-	216	0	63	K.ASSVAQVVTTFQER.G
		1553.7383	1552.7310	1552.7310	-0.02	285	-	297	0	77	R.EAYPGDVFYLHSR.L
		1612.9029	1611.8957	1611.8944	0.77	26	-	41	0	41	K.IVNTGTVLQVGDGIAR.I
	gi|1527498762|ref|XP_027072361.1| Mass: 64882 Score: 267 Matches: 5(3) Sequences: 5(3)
		ruBisCO large subunit-binding protein subunit beta, chloroplastic-like [Coffea arabica]
		1215.6863	1214.6790	1214.6771	1.54	336	-	347	1	63	K.VAALKAPGFGER.K
		1270.6976	1269.6904	1269.6928	-1.96	295	-	305	0	36	R.DLVNILEDAIR.S
		1670.8905	1669.8832	1669.8821	0.65	468	-	484	0	79	K.AAVEEGIVVGGGCALLR.L
		2192.0845	2191.0772	2191.0756	0.72	414	-	431	2	83	R.NLIDAAEQEYEKEKLNER.I
		2566.3364	2565.3292	2565.3286	0.22	113	-	136	1	7	K.IVNDGVTVAREVELEDPVENIGAK.L
596	43334	B20
	gi|385267655|gb|AFI55912.1| Mass: 36097 Score: 466 Expect: 3.4e-042 Matches: 20
		ATP synthase CF1 alpha subunit, partial (plastid) [Coffea heterocalyx]
		Observed	Mr(expt)	Mr(calc)	ppm	Start		End	Miss	Ions	Peptide
		1252.7174	1251.7101	1251.7187	-6.81	129	-	140	0	63	R.LIESPAPGIISR.R
		1416.7821	1415.7748	1415.7772	-1.70	95	-	107	0	95	R.IAQIPVSEAYLGR.V
		1522.7854	1521.7781	1521.7787	-0.40	203	-	216	0	72	K.ASSVAQVVTTFQER.G
		1553.7383	1552.7310	1552.7310	-0.02	285	-	297	0	88	R.EAYPGDVFYLHSR.L
		1612.8999	1611.8926	1611.8944	-1.13	26	-	41	0	88	K.IVNTGTVLQVGDGIAR.I
	gi|1527498762|ref|XP_027072361.1| Mass: 64882 Score: 361 Matches: 5(4) Sequences: 5(4)
		ruBisCO large subunit-binding protein subunit beta, chloroplastic-like [Coffea arabica]
		1043.5736	1042.5663	1042.5771	-10.34	113	-	122	0	42	K.IVNDGVTVAR.E
		1096.4936	1095.4864	1095.5019	-14.18	252	-	260	0	29	R.VVEGMQFDR.G + Oxidation (M)
		1215.6781	1214.6708	1214.6771	-5.20	336	-	347	1	80	K.VAALKAPGFGER.K
		1670.8903	1669.8830	1669.8821	0.50	468	-	484	0	109	K.AAVEEGIVVGGGCALLR.L
		1861.9298	1860.9225	1860.9177	2.58	391	-	408	1	103	K.DATTIVGDGSTQEAVNKR.V
600	47637	C15
	gi|1531812459|ref|XP_027151318.1| Mass: 59102 Score: 319 Expect: 1.7e-027 Matches: 36
		probable mitochondrial-processing peptidase subunit beta, mitochondrial [Coffea eugenioides]
		Observed	Mr(expt)	Mr(calc)	ppm	Start		End	Miss	Ions	Peptide
		1105.5448	1104.5375	1104.5968	-53.62	474	-	482	0	29	R.IPYPELFAR.I
		1191.5430	1190.5357	1190.5932	-48.26	316	-	326	0	30	K.DPAIFTGSEVR.M
		1213.5922	1212.5849	1212.6462	-50.58	64	-	73	1	17	K.LKQLEQPDSR.F
		1261.6367	1260.6294	1260.6979	-54.27	473	-	482	1	19	R.RIPYPELFAR.I
		1389.7228	1388.7155	1388.7776	-44.71	85	-	97	0	72	R.VDHTPVLAAPLTR.V
		1487.6235	1486.6163	1486.6947	-52.74	367	-	381	1	8	K.SAGGGKHMGSDLAQR.V + Oxidation (M)
		1614.7784	1613.7712	1613.8373	-40.97	433	-	446	1	2	R.VSEEDVVRAQNQLK.S
		1979.9619	1978.9546	1979.0324	-39.28	447	-	465	0	9	K.SSLLLHLDGTSPVAEDIGR.Q
601	47637	B20
	gi|1531812459|ref|XP_027151318.1| Mass: 59102 Score: 640 Expect: 1.3e-059 Matches: 40
		probable mitochondrial-processing peptidase subunit beta, mitochondrial [Coffea eugenioides]
		Observed	Mr(expt)	Mr(calc)	ppm	Start		End	Miss	Ions	Peptide
		1105.5668	1104.5595	1104.5968	-33.73	474	-	482	0	51	R.IPYPELFAR.I
		1191.5580	1190.5507	1190.5932	-35.66	316	-	326	0	64	K.DPAIFTGSEVR.M
		1213.6171	1212.6098	1212.6462	-30.04	64	-	73	1	44	K.LKQLEQPDSR.F
		1229.6512	1228.6440	1228.6775	-27.30	483	-	493	1	32	R.IDAIDANTIKR.V
		1261.6647	1260.6574	1260.6979	-32.10	473	-	482	1	46	R.RIPYPELFAR.I
		1389.7513	1388.7441	1388.7776	-24.15	85	-	97	0	91	R.VDHTPVLAAPLTR.V
		1614.8095	1613.8022	1613.8373	-21.75	433	-	446	1	40	R.VSEEDVVRAQNQLK.S
		1815.8744	1814.8671	1814.9064	-21.62	263	-	277	1	58	K.QHLKDYISTHYSAPR.T
		2591.3186	2590.3113	2590.3490	-14.55	302	-	326	1	54	K.LSPTGSTTTELIAKDPAIFTGSEVR.M
602	47637	B6
	gi|1184802828|gb|ARJ62368.1| Mass: 55291 Score: 948 Expect: 2.1e-090 Matches: 35
		ATP synthase CF1 alpha subunit (plastid) [Coffea arabica]
		Observed	Mr(expt)	Mr(calc)	ppm	Start		End	Miss	Ions	Peptide
		1178.5540	1177.5467	1177.6091	-53.00	17	-	25	1	34	R.IEQYNREVK.I
		1229.6222	1228.6149	1228.6775	-50.97	166	-	176	1	63	R.ELIIGDRQTGK.T
		1252.6616	1251.6543	1251.7187	-51.38	129	-	140	0	77	R.LIESPAPGIISR.R
		1408.7526	1407.7453	1407.8198	-52.90	129	-	141	1	71	R.LIESPAPGIISRR.S
		1416.7183	1415.7110	1415.7772	-46.80	95	-	107	0	110	R.IAQIPVSEAYLGR.V
		1522.7169	1521.7096	1521.7787	-45.40	203	-	216	0	109	K.ASSVAQVVTTFQER.G
		1553.6633	1552.6561	1552.7310	-48.29	285	-	297	0	113	R.EAYPGDVFYLHSR.L
		1612.8249	1611.8177	1611.8944	-47.62	26	-	41	0	129	K.IVNTGTVLQVGDGIAR.I
		2183.0786	2182.0713	2182.1705	-45.47	108	-	128	1	104	R.VINALAKPIDGRGEISASESR.L
603	43334	F01
	gi|1527623277|ref|XP_027088299.1| Mass: 54443 Score: 355 Expect: 4.2e-031 Matches: 33
		V-type proton ATPase subunit B2-like [Coffea arabica]
		Observed	Mr(expt)	Mr(calc)	ppm	Start		End	Miss	Ions	Peptide
		1034.6272	1033.6199	1033.5556	62.2	42	-	49	0	42	K.YQEIVNIR.L
		1127.6073	1126.6000	1126.5407	52.6	440	-	449	0	11	K.FVAQGAYDTR.N
		1596.9530	1595.9457	1595.9035	26.5	365	-	378	0	78	R.QIYPPINVLPSLSR.L
		1715.9663	1714.9590	1714.9254	19.6	235	-	249	0	53	R.VTLFLNLANDPTIER.I
		1928.8889	1927.8816	1927.8662	8.01	300	-	315	0	21	R.GYPGYMYTDLATIYER.A + Oxidation (M)
		2178.1543	2177.1470	2177.1415	2.53	163	-	182	0	31	K.IPLFSAAGLPHNEIAAQICR.Q
		2491.3030	2490.2957	2490.3165	-8.36	160	-	182	1	2	R.GQKIPLFSAAGLPHNEIAAQICR.Q
	gi|385267655|gb|AFI55912.1| Mass: 36097 Score: 224 Expect: 5.3e-018 Matches: 17
		ATP synthase CF1 alpha subunit, partial (plastid) [Coffea heterocalyx]
		Observed	Mr(expt)	Mr(calc)	ppm	Start		End	Miss	Ions	Peptide
		1416.8391	1415.8318	1415.7772	38.6	95	-	107	0	69	R.IAQIPVSEAYLGR.V
		1522.8336	1521.8263	1521.7787	31.3	203	-	216	0	15	K.ASSVAQVVTTFQER.G
		1553.7843	1552.7770	1552.7310	29.6	285	-	297	0	86	R.EAYPGDVFYLHSR.L
606	43334	E16
	gi|1527623277|ref|XP_027088299.1| Mass: 54443 Score: 274 Expect: 5.3e-023 Matches: 31
		V-type proton ATPase subunit B2-like [Coffea arabica]
		Observed	Mr(expt)	Mr(calc)	ppm	Start		End	Miss	Ions	Peptide
		1034.6248	1033.6175	1033.5556	59.9	42	-	49	0	18	K.YQEIVNIR.L
		1127.6041	1126.5969	1126.5407	49.8	440	-	449	0	11	K.FVAQGAYDTR.N
		1596.9493	1595.9421	1595.9035	24.2	365	-	378	0	72	R.QIYPPINVLPSLSR.L
		1715.9635	1714.9562	1714.9254	18.0	235	-	249	0	53	R.VTLFLNLANDPTIER.I
		1928.8955	1927.8882	1927.8662	11.4	300	-	315	0	1	R.GYPGYMYTDLATIYER.A + Oxidation (M)
	gi|385267655|gb|AFI55912.1| Mass: 36097 Score: 92 Expect: 8.1e-005 Matches: 14
		ATP synthase CF1 alpha subunit, partial (plastid) [Coffea heterocalyx]
		Observed	Mr(expt)	Mr(calc)	ppm	Start		End	Miss	Ions	Peptide
		1416.8342	1415.8270	1415.7772	35.1	95	-	107	0	34	R.IAQIPVSEAYLGR.V
		1553.7826	1552.7753	1552.7310	28.5	285	-	297	0	30	R.EAYPGDVFYLHSR.L
607	43334	P11
	gi|1184802828|gb|ARJ62368.1| Mass: 55291 Score: 936 Expect: 3.4e-089 Matches: 35
		ATP synthase CF1 alpha subunit (plastid) [Coffea arabica]
		Observed	Mr(expt)	Mr(calc)	ppm	Start		End	Miss	Ions	Peptide
		1030.5507	1029.5434	1029.5454	-2.00	6	-	14	0	59	R.ADEISNIIR.E
		1252.7200	1251.7127	1251.7187	-4.76	129	-	140	0	87	R.LIESPAPGIISR.R
		1266.7455	1265.7382	1265.7455	-5.80	108	-	119	0	79	R.VINALAKPIDGR.G
		1416.7791	1415.7718	1415.7772	-3.86	95	-	107	0	103	R.IAQIPVSEAYLGR.V
		1522.7789	1521.7717	1521.7787	-4.65	203	-	216	0	96	K.ASSVAQVVTTFQER.G
		1553.7299	1552.7226	1552.7310	-5.44	285	-	297	0	106	R.EAYPGDVFYLHSR.L
		1612.8885	1611.8813	1611.8944	-8.17	26	-	41	0	126	K.IVNTGTVLQVGDGIAR.I
		2183.1558	2182.1485	2182.1705	-10.11	108	-	128	1	114	R.VINALAKPIDGRGEISASESR.L
		2289.1904	2288.1832	2288.2086	-11.12	142	-	162	0	45	R.SVYEPLQTGLIAIDSMIPIGR.G + Oxidation (M)
608	43334	A20
	gi|1184802828|gb|ARJ62368.1| Mass: 55291 Score: 861 Expect: 1.1e-081 Matches: 32
		ATP synthase CF1 alpha subunit (plastid) [Coffea arabica]
		Observed	Mr(expt)	Mr(calc)	ppm	Start		End	Miss	Ions	Peptide
		1030.5532	1029.5459	1029.5454	0.49	6	-	14	0	54	R.ADEISNIIR.E
		1252.7233	1251.7160	1251.7187	-2.13	129	-	140	0	85	R.LIESPAPGIISR.R
		1266.7487	1265.7414	1265.7455	-3.29	108	-	119	0	91	R.VINALAKPIDGR.G
		1416.7834	1415.7762	1415.7772	-0.75	95	-	107	0	111	R.IAQIPVSEAYLGR.V
		1522.7848	1521.7775	1521.7787	-0.80	203	-	216	0	112	K.ASSVAQVVTTFQER.G
		1553.7338	1552.7265	1552.7310	-2.93	285	-	297	0	109	R.EAYPGDVFYLHSR.L
		1612.8954	1611.8881	1611.8944	-3.92	26	-	41	0	120	K.IVNTGTVLQVGDGIAR.I
		2183.1604	2182.1531	2182.1705	-7.98	108	-	128	1	57	R.VINALAKPIDGRGEISASESR.L
609	43334	J12
	gi|1184802828|gb|ARJ62368.1| Mass: 55291 Score: 662 Expect: 8.4e-062 Matches: 29
		ATP synthase CF1 alpha subunit (plastid) [Coffea arabica]
		Observed	Mr(expt)	Mr(calc)	ppm	Start		End	Miss	Ions	Peptide
		1408.8707	1407.8635	1407.8198	31.0	129	-	141	1	52	R.LIESPAPGIISRR.S
		1416.8328	1415.8255	1415.7772	34.1	95	-	107	0	109	R.IAQIPVSEAYLGR.V
		1522.8280	1521.8207	1521.7787	27.6	203	-	216	0	105	K.ASSVAQVVTTFQER.G
		1553.7776	1552.7703	1552.7310	25.3	285	-	297	0	96	R.EAYPGDVFYLHSR.L
		1612.9351	1611.9278	1611.8944	20.7	26	-	41	0	123	K.IVNTGTVLQVGDGIAR.I
		2183.1738	2182.1666	2182.1705	-1.83	108	-	128	1	50	R.VINALAKPIDGRGEISASESR.L
		2289.2058	2288.1985	2288.2086	-4.40	142	-	162	0	31	R.SVYEPLQTGLIAIDSMIPIGR.G + Oxidation (M)
	gi|1527618542|ref|XP_027085841.1| Mass: 54443 Score: 117 Matches: 2(2) Sequences: 2(2)
		V-type proton ATPase subunit B2 [Coffea arabica]
		1596.9447	1595.9374	1595.9035	21.3	365	-	378	0	56	R.QIYPPINVLPSLSR.L
		1715.9606	1714.9533	1714.9254	16.3	235	-	249	0	61	R.VTLFLNLANDPTIER.I
617	40529	N01
	gi|1164901|emb|CAA58609.1| Mass: 52830 Score: 800 Expect: 1.3e-075 Matches: 36
		ribulose-1,5-bisphosphate carboxylase/oxygenase large subunit, partial (chloroplast) [Coffea arabica]
		Observed	Mr(expt)	Mr(calc)	ppm	Start		End	Miss	Ions	Peptide
		1021.5137	1020.5065	1020.5240	-17.20	24	-	32	0	65	K.DTDILAAFR.V
		1170.5715	1169.5643	1169.5512	11.1	295	-	303	1	16	R.QKNHGMHFR.V + Oxidation (M)
		1187.6484	1186.6412	1186.6571	-13.41	277	-	286	0	78	R.DNGLLLHIHR.A
		1465.7520	1464.7447	1464.7474	-1.84	138	-	150	0	109	K.TFQGPPHGIQVER.D
		1502.8507	1501.8434	1501.8439	-0.30	156	-	168	0	65	K.YGRPLLGCTIKPK.L
		1656.8319	1655.8246	1655.8227	1.19	423	-	437	1	109	R.NEGRDLAAEGNEIIR.E
		2186.0085	2185.0013	2184.9746	12.2	186	-	204	1	67	R.GGLDFTKDDENVNSQPFMR.W + Oxidation (M)
		2410.2170	2409.2098	2409.1740	14.9	13	-	32	1	171	K.LTYYTPEYETKDTDILAAFR.V
618	40529	K02
	gi|1184802831|gb|ARJ62371.1| Mass: 53690 Score: 776 Expect: 3.4e-073 Matches: 29
		ATP synthase CF1 beta subunit (plastid) [Coffea arabica]
		Observed	Mr(expt)	Mr(calc)	ppm	Start		End	Miss	Ions	Peptide
		1328.6583	1327.6511	1327.6633	-9.25	192	-	205	0	126	K.AHGGVSVFGGVGER.T
		1431.6764	1430.6691	1430.6790	-6.90	379	-	390	0	105	R.IVGEEHYETAQR.V
		1617.7913	1616.7840	1616.7981	-8.71	232	-	246	0	64	K.VALVYGQMNEPPGAR.M + Oxidation (M)
		1658.8391	1657.8318	1657.8424	-6.35	379	-	392	1	62	R.IVGEEHYETAQRVK.Q
		1929.0044	1927.9971	1928.0004	-1.68	110	-	127	0	147	R.IFNVLGEPVDNLGAVDTR.T
		2077.0225	2076.0152	2076.0198	-2.20	360	-	378	0	74	K.GIYPAVDPLDSTSTMLQPR.I + Oxidation (M)
		2113.0908	2112.0835	2112.0885	-2.36	88	-	109	0	132	R.GMEVIDTGAPLSVPVGGATLGR.I + Oxidation (M)
	gi|401066060|gb|AFP90857.1| Mass: 22195 Score: 347 Expect: 2.7e-030 Matches: 21
		ribulose 1,5 bisphosphatase carboxylase large subunit, partial (chloroplast) [Coffea canephora]
		Observed	Mr(expt)	Mr(calc)	ppm	Start		End	Miss	Ions	Peptide
		1078.5895	1077.5822	1077.5931	-10.08	157	-	166	1	65	K.LGLSAKNYGR.A
		1465.7439	1464.7366	1464.7474	-7.34	126	-	138	0	107	K.TFQGPPHGIQVER.D
		1754.0258	1753.0185	1753.0250	-3.71	111	-	125	2	79	R.ALRLEDLRVPPAYIK.T
621	43334	C23
	gi|1164901|emb|CAA58609.1| Mass: 52830 Score: 540 Expect: 1.3e-049 Matches: 27
		ribulose-1,5-bisphosphate carboxylase/oxygenase large subunit, partial (chloroplast) [Coffea arabica]
		Observed	Mr(expt)	Mr(calc)	ppm	Start		End	Miss	Ions	Peptide
		1021.5442	1020.5369	1020.5240	12.7	24	-	32	0	51	K.DTDILAAFR.V
		1187.6777	1186.6705	1186.6571	11.3	277	-	286	0	75	R.DNGLLLHIHR.A
		1200.6351	1199.6279	1199.6146	11.1	427	-	437	0	87	R.DLAAEGNEIIR.E
		1465.7770	1464.7697	1464.7474	15.2	138	-	150	0	98	K.TFQGPPHGIQVER.D
		1502.8746	1501.8674	1501.8439	15.6	156	-	168	0	54	K.YGRPLLGCTIKPK.L
		2410.2192	2409.2120	2409.1740	15.8	13	-	32	1	104	K.LTYYTPEYETKDTDILAAFR.V
	gi|1531807868|ref|XP_027148892.1| Mass: 57261 Score: 332 Expect: 8.4e-029 Matches: 32
		catalase isozyme 3-like [Coffea eugenioides]
		Observed	Mr(expt)	Mr(calc)	ppm	Start		End	Miss	Ions	Peptide
		1070.5355	1069.5282	1069.5193	8.40	345	-	353	0	63	R.IFAYGDTQR.H
		1136.6917	1135.6844	1135.6714	11.5	92	-	102	0	46	R.APGVQTPVIVR.F
		1924.9876	1923.9803	1923.9479	16.8	130	-	146	0	129	R.EGNFDLVGNNTPVFFVR.D
624	40529	I02
	gi|11230404|emb|CAC16578.1| Mass: 52917 Score: 879 Expect: 1.7e-083 Matches: 40
		ribulose-1,5-bisphosphate carboxylase/oxygenase large subunit, partial (chloroplast) [Coffea sp. Pettersson and Nilsson 765]
		Observed	Mr(expt)	Mr(calc)	ppm	Start		End	Miss	Ions	Peptide
		1021.5256	1020.5184	1020.5240	-5.53	24	-	32	0	73	K.DTDILAAFR.V
		1187.6571	1186.6498	1186.6571	-6.11	277	-	286	0	78	R.DNGLLLHIHR.A
		1413.8115	1412.8042	1412.8027	1.08	126	-	137	1	50	R.LEDLRVPPAYIK.T
		1465.7526	1464.7453	1464.7474	-1.43	138	-	150	0	102	K.TFQGPPHGIQVER.D
		1502.8489	1501.8416	1501.8439	-1.52	156	-	168	0	64	K.YGRPLLGCTIKPK.L
		1656.8278	1655.8205	1655.8227	-1.32	423	-	437	1	106	R.NEGRDLAAEGNEIIR.E
		1754.0332	1753.0259	1753.0250	0.53	123	-	137	2	67	R.ALRLEDLRVPPAYIK.T
		2410.1897	2409.1824	2409.1740	3.50	13	-	32	1	177	K.LTYYTPEYETKDTDILAAFR.V
625	40529	P01
	gi|1164901|emb|CAA58609.1| Mass: 52830 Score: 897 Expect: 2.7e-085 Matches: 42
		ribulose-1,5-bisphosphate carboxylase/oxygenase large subunit, partial (chloroplast) [Coffea arabica]
		Observed	Mr(expt)	Mr(calc)	ppm	Start		End	Miss	Ions	Peptide
		1021.5381	1020.5308	1020.5240	6.68	24	-	32	0	73	K.DTDILAAFR.V
		1187.6696	1186.6623	1186.6571	4.39	277	-	286	0	82	R.DNGLLLHIHR.A
		1413.8180	1412.8107	1412.8027	5.66	126	-	137	1	45	R.LEDLRVPPAYIK.T
		1465.7579	1464.7507	1464.7474	2.24	138	-	150	0	102	K.TFQGPPHGIQVER.D
		1502.8545	1501.8472	1501.8439	2.22	156	-	168	0	65	K.YGRPLLGCTIKPK.L
		1656.8309	1655.8237	1655.8227	0.60	423	-	437	1	118	R.NEGRDLAAEGNEIIR.E
		1754.0331	1753.0258	1753.0250	0.46	123	-	137	2	76	R.ALRLEDLRVPPAYIK.T
		2410.1758	2409.1685	2409.1740	-2.27	13	-	32	1	157	K.LTYYTPEYETKDTDILAAFR.V
626	43334	E05
	gi|1184802834|gb|ARJ62374.1| Mass: 53833 Score: 871 Expect: 1.1e-082 Matches: 47
		ribulose-1,5-bisphosphate carboxylase/oxygenase large subunit (plastid) [Coffea arabica]
		Observed	Mr(expt)	Mr(calc)	ppm	Start		End	Miss	Ions	Peptide
		1021.5344	1020.5271	1020.5240	3.08	33	-	41	0	71	K.DTDILAAFR.V
		1170.6365	1169.6292	1169.5512	66.7	304	-	312	1	13	R.QKNHGMHFR.V + Oxidation (HW)
		1187.6685	1186.6612	1186.6571	3.46	286	-	295	0	82	R.DNGLLLHIHR.A
		1200.6292	1199.6219	1199.6146	6.08	436	-	446	0	95	R.DLAAEGNEIIR.E
		1465.7683	1464.7610	1464.7474	9.33	147	-	159	0	115	K.TFQGPPHGIQVER.D
		1502.8611	1501.8538	1501.8439	6.60	165	-	177	0	51	K.YGRPLLGCTIKPK.L
		2170.0098	2169.0025	2168.9797	10.5	195	-	213	1	121	R.GGLDFTKDDENVNSQPFMR.W
		2186.0015	2184.9942	2184.9746	8.96	195	-	213	1	(98)	R.GGLDFTKDDENVNSQPFMR.W + Oxidation (M)
		2410.2044	2409.1971	2409.1740	9.59	22	-	41	1	152	K.LTYYTPEYETKDTDILAAFR.V
628	43334	D05
	gi|1184802834|gb|ARJ62374.1| Mass: 53833 Score: 968 Expect: 2.1e-092 Matches: 48
		ribulose-1,5-bisphosphate carboxylase/oxygenase large subunit (plastid) [Coffea arabica]
		Observed	Mr(expt)	Mr(calc)	ppm	Start		End	Miss	Ions	Peptide
		1021.5320	1020.5248	1020.5240	0.75	33	-	41	0	73	K.DTDILAAFR.V
		1170.6202	1169.6130	1169.5512	52.8	304	-	312	1	11	R.QKNHGMHFR.V + Oxidation (M)
		1187.6666	1186.6594	1186.6571	1.92	286	-	295	0	88	R.DNGLLLHIHR.A
		1200.6245	1199.6172	1199.6146	2.21	436	-	446	0	97	R.DLAAEGNEIIR.E
		1465.7623	1464.7551	1464.7474	5.24	147	-	159	0	110	K.TFQGPPHGIQVER.D
		1502.8589	1501.8516	1501.8439	5.15	165	-	177	0	68	K.YGRPLLGCTIKPK.L
		1656.8380	1655.8307	1655.8227	4.87	432	-	446	1	115	R.NEGRDLAAEGNEIIR.E
		2185.9949	2184.9876	2184.9746	5.94	195	-	213	1	71	R.GGLDFTKDDENVNSQPFMR.W + Oxidation (M)
		2410.1982	2409.1910	2409.1740	7.05	22	-	41	1	152	K.LTYYTPEYETKDTDILAAFR.V
631	43334	K11
	gi|7708197|emb|CAB90035.1| Mass: 52800 Score: 1020 Expect: 1.3e-097 Matches: 44
		ATP synthase beta subunit, partial (chloroplast) [Coffea arabica]
		Observed	Mr(expt)	Mr(calc)	ppm	Start		End	Miss	Ions	Peptide
		1328.6410	1327.6337	1327.6633	-22.31	185	-	198	0	124	K.AHGGVSVFGGVGER.T
		1433.7459	1432.7386	1432.7674	-20.14	271	-	284	0	98	R.FVQAGSEVSALLGR.M
		1601.7909	1600.7836	1600.8031	-12.20	225	-	239	0	79	K.VALVYGQMNEPPGAR.M
		1617.7802	1616.7729	1616.7981	-15.58	225	-	239	0	(42)	K.VALVYGQMNEPPGAR.M + Oxidation (M)
		1929.0026	1927.9953	1928.0004	-2.63	103	-	120	0	147	R.IFNVLGEPVDNLGAVDTR.T
		1949.9885	1948.9813	1948.9894	-4.20	255	-	270	0	95	R.DVNEQDVLLFIDNIFR.F
		2077.0254	2076.0181	2076.0198	-0.79	353	-	371	0	47	K.GIYPAVDPLDSTSTMLQPR.I + Oxidation (M)
		2097.1006	2096.0933	2096.0936	-0.14	81	-	102	0	(100)	R.GMEVIDTGAPLSVPVGGATLGR.I
		2113.0947	2112.0875	2112.0885	-0.51	81	-	102	0	122	R.GMEVIDTGAPLSVPVGGATLGR.I + Oxidation (M)
		2355.1768	2354.1695	2354.1649	1.96	46	-	66	0	153	R.DTVGQPINVTCEVQQLLGNNR.V
634	43334	J11
	gi|7708197|emb|CAB90035.1| Mass: 52800 Score: 1040 Expect: 1.3e-099 Matches: 46
		ATP synthase beta subunit, partial (chloroplast) [Coffea arabica]
		Observed	Mr(expt)	Mr(calc)	ppm	Start		End	Miss	Ions	Peptide
		1328.6406	1327.6334	1327.6633	-22.58	185	-	198	0	141	K.AHGGVSVFGGVGER.T
		1433.7466	1432.7393	1432.7674	-19.63	271	-	284	0	98	R.FVQAGSEVSALLGR.M
		1601.7905	1600.7833	1600.8031	-12.43	225	-	239	0	117	K.VALVYGQMNEPPGAR.M
		1617.7783	1616.7710	1616.7981	-16.71	225	-	239	0	(54)	K.VALVYGQMNEPPGAR.M + Oxidation (M)
		1929.0026	1927.9953	1928.0004	-2.63	103	-	120	0	152	R.IFNVLGEPVDNLGAVDTR.T
		2077.0261	2076.0188	2076.0198	-0.44	353	-	371	0	53	K.GIYPAVDPLDSTSTMLQPR.I + Oxidation (M)
		2097.1003	2096.0931	2096.0936	-0.26	81	-	102	0	(120)	R.GMEVIDTGAPLSVPVGGATLGR.I
		2113.0947	2112.0875	2112.0885	-0.51	81	-	102	0	147	R.GMEVIDTGAPLSVPVGGATLGR.I + Oxidation (M)
		2355.1794	2354.1722	2354.1649	3.10	46	-	66	0	168	R.DTVGQPINVTCEVQQLLGNNR.V
639	43334	F16
	gi|1527484704|ref|XP_027097467.1| Mass: 59367 Score: 656 Expect: 3.4e-061 Matches: 30
		ATP synthase subunit beta, mitochondrial [Coffea arabica]
		Observed	Mr(expt)	Mr(calc)	ppm	Start		End	Miss	Ions	Peptide
		1173.6774	1172.6701	1172.6554	12.6	212	-	221	0	45	K.VVDLLAPYQR.G
		1367.7688	1366.7615	1366.7456	11.6	167	-	178	0	51	R.IINVIGEPIDER.G
		1390.7042	1389.6969	1389.6790	12.9	249	-	262	0	147	K.AHGGFSVFAGVGER.T
		1492.7913	1491.7840	1491.7681	10.6	336	-	349	0	91	R.FTQANSEVSALLGR.I
		1675.9648	1674.9576	1674.9417	9.47	118	-	132	0	58	R.LVLEVAQHLGENVVR.C
		2061.0544	2060.0472	2060.0426	2.22	413	-	431	0	97	R.QISELGIYPAVDPLDSTSR.M
		2186.1472	2185.1399	2185.1379	0.94	350	-	370	0	87	R.IPSAVGYQPTLATDLGGLQER.I
	gi|1771463|emb|CAA93065.1| Mass: 52817 Score: 295 Expect: 4.2e-025 Matches: 26
		ribulose-1,5-bisphosphate carboxylase/oxygenase large subunit, partial (chloroplast) [Coffea melanocarpa]
		Observed	Mr(expt)	Mr(calc)	ppm	Start		End	Miss	Ions	Peptide
		1187.6790	1186.6717	1186.6571	12.3	277	-	286	0	69	R.DNGLLLHIHR.A
		1465.7711	1464.7638	1464.7474	11.2	138	-	150	0	94	K.TFQGPPHGIQVER.D
		1502.8660	1501.8587	1501.8439	9.86	156	-	168	0	42	K.YGRPLLGCTIKPK.L
		2186.1472	2185.1399	2184.9746	75.7	186	-	204	1	8	R.GGLDFTKDDENVNSQPFMR.W + Oxidation (M)
645	43334	G08
	gi|1531857771|ref|XP_027174955.1| Mass: 48006 Score: 419 Expect: 1.7e-037 Matches: 36
		enolase [Coffea eugenioides]
		Observed	Mr(expt)	Mr(calc)	ppm	Start		End	Miss	Ions	Peptide
		1215.5953	1214.5881	1214.5979	-8.06	371	-	381	1	1	K.KAGWGVMASHR.S + Oxidation (M)
		1601.8495	1600.8422	1600.8420	0.11	353	-	367	0	96	K.VNQIGSVTESIEAVR.M
		1666.9459	1665.9386	1665.9414	-1.64	322	-	336	1	29	K.VQIVGDDLLVTNPKR.V
		1804.9503	1803.9430	1803.9366	3.55	35	-	52	0	118	R.AAVPSGASTGIYEALELR.D
		2004.1058	2003.0986	2003.0952	1.65	148	-	167	0	59	K.LVLPVPAFNVINGGSHAGNK.L
646	43334	H16
	gi|1527470599|ref|XP_027093010.1| Mass: 56253 Score: 110 Expect: 1.3e-006 Matches: 19
		protein disulfide-isomerase-like [Coffea arabica]
		Observed	Mr(expt)	Mr(calc)	ppm	Start		End	Miss	Ions	Peptide
		1129.6233	1128.6160	1128.6139	1.89	211	-	221	0	26	R.GELSISAPTVR.L
		1409.7257	1408.7184	1408.7099	6.04	122	-	134	1	48	R.FGGSVVQDYKGPR.E
651	43334	G05
	gi|1531877609|ref|XP_027185148.1| Mass: 50615 Score: 550 Expect: 1.3e-050 Matches: 41
		tubulin beta chain [Coffea eugenioides]
		Observed	Mr(expt)	Mr(calc)	ppm	Start		End	Miss	Ions	Peptide
		1059.5365	1058.5292	1058.5219	6.94	310	-	318	0	29	R.YLTASAMFR.G
		1075.5234	1074.5162	1074.5168	-0.59	310	-	318	0	(20)	R.YLTASAMFR.G + Oxidation (M)
		1139.7031	1138.6959	1138.6862	8.44	253	-	262	0	61	K.LAVNLIPFPR.L
		1146.5990	1145.5917	1145.5829	7.69	242	-	251	0	50	R.FPGQLNSDLR.K
		1231.5781	1230.5709	1230.5703	0.44	381	-	390	0	29	R.VSEQFTAMFR.R + Oxidation (M)
		1274.6953	1273.6880	1273.6779	7.98	242	-	252	1	65	R.FPGQLNSDLRK.L
		1342.6445	1341.6373	1341.6313	4.44	47	-	58	0	83	R.INVYYNEASGGR.Y
		1387.6759	1386.6686	1386.6714	-2.01	380	-	390	1	38	R.RVSEQFTAMFR.R + Oxidation (M)
		1857.9311	1856.9239	1856.9169	3.75	47	-	62	1	57	R.INVYYNEASGGRYVPR.A
656	47626	B14
	gi|1527472202|ref|XP_027093878.1| Mass: 23767 Score: 673 Expect: 6.7e-063 Matches: 15
		abscisic stress-ripening protein 5-like isoform X1 [Coffea arabica]
		Observed	Mr(expt)	Mr(calc)	ppm	Start		End	Miss	Ions	Peptide
		1263.6001	1262.5928	1262.5958	-2.39	6	-	14	0	59	K.HHHFFHHHK.K
		2161.0962	2160.0889	2160.0851	1.78	143	-	163	0	153	K.NLEHLGEAGALAAGAYALYEK.H
		2447.2156	2446.2083	2446.2029	2.19	178	-	201	0	156	K.IGEEIGAVAALGAGGFAFHEHHEK.K
		2626.3294	2625.3221	2625.3186	1.31	143	-	167	1	171	K.NLEHLGEAGALAAGAYALYEKHEAK.K
		2653.0745	2652.0672	2652.0736	-2.42	53	-	77	0	97	K.YSGDTTTGGGYNQYSSDTTDTGYNK.Y
	gi|1485348972|gb|AYE56837.1| Mass: 20012 Score: 68 Expect: 0.02 Matches: 7
		chloroplastic fructose-bisphosphate aldolase 1, partial [Coffea canephora]
		Observed	Mr(expt)	Mr(calc)	ppm	Start		End	Miss	Ions	Peptide
		1114.5305	1113.5232	1113.5203	2.65	172	-	181	0	48	R.SAAYYQQGAR.F
657	43334	I05
	gi|1531825679|ref|XP_027160568.1| Mass: 47539 Score: 320 Expect: 1.3e-027 Matches: 27
		S-adenosylmethionine synthase 3 [Coffea eugenioides]
		Observed	Mr(expt)	Mr(calc)	ppm	Start		End	Miss	Ions	Peptide
		1141.6166	1140.6093	1140.6040	4.66	264	-	273	0	39	K.TIFHLNPSGR.F
		1453.7606	1452.7533	1452.7474	4.10	274	-	288	0	106	R.FVIGGPHGDAGLTGR.K
		1581.8551	1580.8478	1580.8423	3.47	274	-	289	1	54	R.FVIGGPHGDAGLTGRK.I
		1789.9290	1788.9217	1788.9159	3.25	259	-	273	1	3	K.YLDEKTIFHLNPSGR.F
		2383.2695	2382.2623	2382.2656	-1.39	128	-	149	0	22	K.VLVNIEQQSPDIAQGVHGHLTK.R
		2457.3103	2456.3030	2456.3063	-1.35	253	-	273	2	5	K.TVIPEKYLDEKTIFHLNPSGR.F
	gi|1164901|emb|CAA58609.1| Mass: 52830 Score: 160 Expect: 1.3e-011 Matches: 23
		ribulose-1,5-bisphosphate carboxylase/oxygenase large subunit, partial (chloroplast) [Coffea arabica]
		Observed	Mr(expt)	Mr(calc)	ppm	Start		End	Miss	Ions	Peptide
		1187.6642	1186.6569	1186.6571	-0.14	277	-	286	0	50	R.DNGLLLHIHR.A
		1465.7600	1464.7527	1464.7474	3.66	138	-	150	0	42	K.TFQGPPHGIQVER.D
661	47626	F17
	gi|1527504431|ref|XP_027096790.1| Mass: 44639 Score: 461 Expect: 1.1e-041 Matches: 30
		chloroplast stem-loop binding protein of 41 kDa a, chloroplastic-like [Coffea arabica]
		Observed	Mr(expt)	Mr(calc)	ppm	Start		End	Miss	Ions	Peptide
		1079.5386	1078.5313	1078.5407	-8.73	138	-	147	0	79	R.FSEIVSANGR.T
		1125.5543	1124.5470	1124.5614	-12.81	382	-	390	0	60	R.FNEYVQIGR.D
		1180.5048	1179.4975	1179.5131	-13.25	352	-	360	0	45	R.NMHFYAEPR.A + Oxidation (M)
		1372.6964	1371.6891	1371.6994	-7.47	370	-	381	1	75	K.GTTNLPEDLKER.F
		1459.7434	1458.7361	1458.7467	-7.24	175	-	187	0	59	K.DLDAVRPVADWAK.S + Trp->Kynurenin (W)
		2116.1453	2115.1380	2115.1371	0.40	265	-	284	0	56	R.GRPVPIPGSGMQLTNIAHVR.D + Oxidation (M)
666	47637	B16
	gi|1531870565|ref|XP_027181434.1| Mass: 47200 Score: 401 Expect: 1.1e-035 Matches: 30
		eukaryotic initiation factor 4A-14 [Coffea eugenioides]
		Observed	Mr(expt)	Mr(calc)	ppm	Start		End	Miss	Ions	Peptide
		1095.4825	1094.4753	1094.5542	-72.16	320	-	327	1	4	R.DIIMREFR.S + Oxidation (M)
		1104.5873	1103.5800	1103.6451	-59.01	377	-	386	1	35	R.KGVAINFVTR.D
		1114.6169	1113.6097	1113.6758	-59.34	333	-	342	0	54	R.VLITTDLLAR.G
		1477.7711	1476.7638	1476.8413	-52.44	155	-	169	0	92	R.ILSSGVHVVVGTPGR.V
		1827.8516	1826.8443	1826.9315	-47.74	55	-	70	0	83	R.GIYAYGFEKPSAIQQR.G
	gi|1025806370|ref|YP_009251132.1| Mass: 53674 Score: 181 Expect: 1.1e-013 Matches: 12
		ATP synthase CF1 beta subunit (chloroplast) [Coffea canephora]
		Observed	Mr(expt)	Mr(calc)	ppm	Start		End	Miss	Ions	Peptide
		1328.5933	1327.5860	1327.6633	-58.26	192	-	205	0	66	K.AHGGVSVFGGVGER.T
		1431.6130	1430.6058	1430.6790	-51.18	379	-	390	0	38	R.IVGEEHYETAQR.V
		1928.9166	1927.9094	1928.0004	-47.20	110	-	127	0	66	R.IFNVLGEPVDNLGAVDTR.T
672	43334	F24
	gi|1531823430|ref|XP_027159352.1| Mass: 51891 Score: 709 Expect: 1.7e-066 Matches: 45
		ribulose bisphosphate carboxylase/oxygenase activase, chloroplastic isoform X1 [Coffea eugenioides]
		Observed	Mr(expt)	Mr(calc)	ppm	Start		End	Miss	Ions	Peptide
		1022.5716	1021.5643	1021.5379	25.9	314	-	322	0	42	R.IGVCTGIFR.A
		1228.6179	1227.6106	1227.5958	12.1	173	-	182	0	49	K.SFQCELVFAK.M
		1250.6447	1249.6374	1249.6415	-3.28	351	-	360	2	19	R.ARVYDDEVRK.W
		1326.6438	1325.6365	1325.6153	16.0	304	-	313	1	24	K.FYWAPTRDDR.I
		1651.7628	1650.7555	1650.7333	13.5	74	-	88	0	40	K.GLSTDTSDDQQDITR.G
		1717.8567	1716.8494	1716.8392	5.92	379	-	393	0	45	R.EGPPQFEKPAMTLEK.L + Oxidation (M)
		1728.7605	1727.7532	1727.7430	5.95	223	-	237	0	59	K.MCCLFINDLDAGAGR.L + Oxidation (M)
		1882.9843	1881.9770	1881.9625	7.68	334	-	350	0	106	K.LVDTFPGQSIDFFGALR.A
		2075.1631	2074.1558	2074.1463	4.59	279	-	297	0	101	R.VPVIVTGNDFSTLYAPLIR.D
		2725.2468	2724.2396	2724.2562	-6.11	440	-	465	0	55	K.AAQQVGVPVPEGCTDPNANNFDPTAR.S
673	47637	F7
	gi|1527551826|ref|XP_027125834.1| Mass: 53090 Score: 917 Expect: 2.7e-087 Matches: 31
		elongation factor TuB, chloroplastic [Coffea arabica]
		Observed	Mr(expt)	Mr(calc)	ppm	Start		End	Miss	Ions	Peptide
		1435.6276	1434.6203	1434.6626	-29.53	129	-	140	1	92	K.KYDEIDAAPEER.A
		1501.7797	1500.7724	1500.8148	-28.25	332	-	345	1	110	K.VGETVDIVGLKDTR.N
		1662.7614	1661.7541	1661.8009	-28.15	129	-	142	2	79	K.KYDEIDAAPEERAR.G
		1715.8450	1714.8377	1714.8923	-31.87	358	-	373	0	114	K.ILDEAMAGDNVGLLLR.G + Oxidation (M)
		1810.8379	1809.8306	1809.8745	-24.22	143	-	158	0	114	R.GITINTATVEYETENR.H
		1887.0081	1886.0008	1886.0473	-24.67	328	-	345	2	138	R.GTVKVGETVDIVGLKDTR.N
		1935.8469	1934.8396	1934.8886	-25.32	413	-	427	0	51	R.HSPFFSGYRPQFYMR.T + Oxidation (M)
		2121.0779	2120.0706	2120.1154	-21.12	299	-	317	0	127	R.QTDLPFLLAVEDVFSITGR.G
	gi|1531806915|ref|XP_027148374.1| Mass: 51147 Score: 120 Expect: 1.3e-007 Matches: 8
		glutamate-1-semialdehyde 2,1-aminomutase, chloroplastic-like [Coffea eugenioides]
		Observed	Mr(expt)	Mr(calc)	ppm	Start		End	Miss	Ions	Peptide
		1272.6672	1271.6600	1271.6986	-30.41	318	-	331	0	110	K.VIGGGLPVGAYGGR.R
682	43334	K19
	gi|1527509478|ref|XP_027104388.1| Mass: 51871 Score: 584 Expect: 5.3e-054 Matches: 38
		ribulose bisphosphate carboxylase/oxygenase activase, chloroplastic-like isoform X1 [Coffea arabica]
		Observed	Mr(expt)	Mr(calc)	ppm	Start		End	Miss	Ions	Peptide
		1022.5487	1021.5414	1021.5379	3.46	314	-	322	0	47	R.IGVCTGIFR.A
		1228.6001	1227.5928	1227.5958	-2.42	173	-	182	0	62	K.SFQCELVFAK.M
		1326.6302	1325.6230	1325.6153	5.80	304	-	313	1	32	K.FYWAPTRDDR.I
		1358.6213	1357.6141	1357.6051	6.60	304	-	313	1	(22)	K.FYWAPTRDDR.I + Dioxidation (W)
		1717.8608	1716.8536	1716.8392	8.34	379	-	393	0	33	R.EGPPQFEKPAMTLEK.L + Oxidation (M)
		1728.7658	1727.7585	1727.7430	8.99	223	-	237	0	44	K.MCCLFINDLDAGAGR.L + Oxidation (M)
		1882.9927	1881.9854	1881.9625	12.2	334	-	350	0	112	K.LVDTFPGQSIDFFGALR.A
		2089.1980	2088.1907	2088.1619	13.8	279	-	297	0	144	R.VPIIVTGNDFSTLYAPLIR.D
684	43334	F08
	gi|1527563431|ref|XP_027061591.1| Mass: 50623 Score: 176 Expect: 3.4e-013 Matches: 21
		phosphoglycerate kinase, chloroplastic [Coffea arabica]
		Observed	Mr(expt)	Mr(calc)	ppm	Start		End	Miss	Ions	Peptide
		1102.6364	1101.6291	1101.6295	-0.36	268	-	278	0	16	K.RPFAAIVGGSK.V
		1447.8660	1446.8587	1446.8599	-0.81	242	-	254	0	8	K.FLKPSVAGFLLQK.E
		1765.0295	1764.0223	1764.0145	4.39	182	-	198	0	14	K.LVASLPDGGVLLLENVR.F
		1890.0493	1889.0420	1889.0371	2.64	82	-	99	2	21	K.SVGDLTAADLKGKNVFVR.A
		1933.9801	1932.9728	1932.9694	1.79	214	-	231	0	26	K.LASLADIYVNDAFGTAHR.A
		2028.9487	2027.9415	2027.9396	0.92	100	-	117	0	55	R.ADLNVPLDDNQNITDDTR.I
687	43334	D06
	gi|1531823430|ref|XP_027159352.1| Mass: 51891 Score: 276 Expect: 3.4e-023 Matches: 36
		ribulose bisphosphate carboxylase/oxygenase activase, chloroplastic isoform X1 [Coffea eugenioides]
		Observed	Mr(expt)	Mr(calc)	ppm	Start		End	Miss	Ions	Peptide
		1022.5458	1021.5386	1021.5379	0.65	314	-	322	0	21	R.IGVCTGIFR.A
		1228.5886	1227.5813	1227.5958	-11.77	173	-	182	0	32	K.SFQCELVFAK.M
		1326.6196	1325.6124	1325.6153	-2.21	304	-	313	1	22	K.FYWAPTRDDR.I
		1358.6124	1357.6052	1357.6051	0.04	304	-	313	1	(9)	K.FYWAPTRDDR.I + Dioxidation (W)
		1728.7468	1727.7396	1727.7430	-1.97	223	-	237	0	18	K.MCCLFINDLDAGAGR.L + Oxidation (M)
		1882.9701	1881.9628	1881.9625	0.15	334	-	350	0	60	K.LVDTFPGQSIDFFGALR.A
		2075.1597	2074.1524	2074.1463	2.94	279	-	297	0	9	R.VPVIVTGNDFSTLYAPLIR.D
		2725.2715	2724.2642	2724.2562	2.93	440	-	465	0	19	K.AAQQVGVPVPEGCTDPNANNFDPTAR.S
688	43334	P04
	gi|1527557669|ref|XP_027064146.1| Mass: 50555 Score: 944 Expect: 5.3e-090 Matches: 33
		phosphoglycerate kinase, chloroplastic-like [Coffea arabica]
		Observed	Mr(expt)	Mr(calc)	ppm	Start		End	Miss	Ions	Peptide
		1102.6350	1101.6277	1101.6295	-1.58	268	-	278	0	85	K.RPFAAIVGGSK.V
		1192.7207	1191.7134	1191.7088	3.89	135	-	145	0	75	K.VVLSSHLGRPK.G
		1447.8596	1446.8523	1446.8599	-5.20	242	-	254	0	56	K.FLKPSVAGFLLQK.E
		1765.0241	1764.0168	1764.0145	1.27	182	-	198	0	142	K.LVASLPDGGVLLLENVR.F
		1860.0355	1859.0282	1859.0265	0.94	82	-	99	2	109	K.SVGDLAAADLKGKNVFVR.A
		1933.9797	1932.9725	1932.9694	1.61	214	-	231	0	143	K.LASLADIYVNDAFGTAHR.A
		2062.9346	2061.9273	2061.9239	1.62	100	-	117	0	98	R.ADFNVPLDDNQNITDDTR.I
		2332.1199	2331.1126	2331.1091	1.49	100	-	119	1	83	R.ADFNVPLDDNQNITDDTRIR.A
		2488.3530	2487.3458	2487.3485	-1.12	255	-	278	1	35	K.ELDYLVGAVSNPKRPFAAIVGGSK.V
697	43334	J02
	gi|1184802834|gb|ARJ62374.1| Mass: 53833 Score: 931 Expect: 1.1e-088 Matches: 44
		ribulose-1,5-bisphosphate carboxylase/oxygenase large subunit (plastid) [Coffea arabica]
		Observed	Mr(expt)	Mr(calc)	ppm	Start		End	Miss	Ions	Peptide
		1021.5441	1020.5369	1020.5240	12.6	33	-	41	0	64	K.DTDILAAFR.V
		1170.6293	1169.6220	1169.5512	60.5	304	-	312	1	14	R.QKNHGMHFR.V + Oxidation (M)
		1187.6814	1186.6741	1186.6571	14.4	286	-	295	0	94	R.DNGLLLHIHR.A
		1200.6439	1199.6366	1199.6146	18.4	436	-	446	0	72	R.DLAAEGNEIIR.E
		1465.7844	1464.7771	1464.7474	20.3	147	-	159	0	102	K.TFQGPPHGIQVER.D
		1502.8794	1501.8721	1501.8439	18.8	165	-	177	0	51	K.YGRPLLGCTIKPK.L
		1656.8646	1655.8573	1655.8227	20.9	432	-	446	1	120	R.NEGRDLAAEGNEIIR.E
		2186.0403	2185.0330	2184.9746	26.7	195	-	213	1	85	R.GGLDFTKDDENVNSQPFMR.W + Oxidation (M)
		2410.2451	2409.2378	2409.1740	26.5	22	-	41	1	171	K.LTYYTPEYETKDTDILAAFR.V
699	25151	K24
	gi|1527478725|ref|XP_027091667.1| Mass: 49517 Score: 255 Expect: 4.2e-021 Matches: 23
		glyceraldehyde-3-phosphate dehydrogenase B, chloroplastic [Coffea arabica]
		Observed	Mr(expt)	Mr(calc)	ppm	Start		End	Miss	Ions	Peptide
		1148.6005	1147.5932	1147.6125	-16.82	256	-	265	0	14	K.VLDEEFGIVK.G
		1195.6426	1194.6353	1194.6469	-9.70	280	-	289	1	11	R.LLDASHRDLR.R
		1263.6351	1262.6279	1262.6255	1.86	345	-	356	0	81	R.GLTAEDVNAAFR.K
		1391.7330	1390.7258	1390.7205	3.81	345	-	357	1	63	R.GLTAEDVNAAFRK.V
		1964.1302	1963.1230	1963.1102	6.48	327	-	344	1	14	R.VPTPNVSVVDLVVNVEKR.G
		2129.1499	2128.1426	2128.1376	2.37	151	-	170	0	16	K.VVDTETISVDGKPIQVVSSR.D
700	43334	K05
	gi|1527478725|ref|XP_027091667.1| Mass: 49517 Score: 297 Expect: 2.7e-025 Matches: 28
		glyceraldehyde-3-phosphate dehydrogenase B, chloroplastic [Coffea arabica]
		Observed	Mr(expt)	Mr(calc)	ppm	Start		End	Miss	Ions	Peptide
		1067.6769	1066.6696	1066.6750	-5.08	308	-	317	0	39	K.AVSLVLPQLK.G
		1263.6385	1262.6313	1262.6255	4.57	345	-	356	0	61	R.GLTAEDVNAAFR.K
		1351.7533	1350.7460	1350.7480	-1.46	280	-	290	2	14	R.LLDASHRDLRR.A
		1391.7339	1390.7266	1390.7205	4.43	345	-	357	1	51	R.GLTAEDVNAAFRK.V
		1964.1244	1963.1171	1963.1102	3.50	327	-	344	1	31	R.VPTPNVSVVDLVVNVEKR.G
	gi|1531805595|ref|XP_027151865.1| Mass: 43628 Score: 148 Expect: 2.1e-010 Matches: 14
		UDP-D-apiose/UDP-D-xylose synthase 2 [Coffea eugenioides]
		Observed	Mr(expt)	Mr(calc)	ppm	Start		End	Miss	Ions	Peptide
		1306.7028	1305.6955	1305.6863	7.01	233	-	243	0	42	R.VLACFSNNLLR.R
		1702.8091	1701.8018	1701.8032	-0.84	217	-	232	0	17	R.MDFIPGIDGPSEGVPR.V + Oxidation (M)
		1942.9804	1941.9731	1941.9657	3.81	279	-	296	0	59	R.ANGQIFNVGNPNNEVTVR.Q
713	43334	L04
	gi|1531865127|ref|XP_027178803.1| Mass: 42028 Score: 685 Expect: 4.2e-064 Matches: 31
		actin-7 [Coffea eugenioides]
		Observed	Mr(expt)	Mr(calc)	ppm	Start		End	Miss	Ions	Peptide
		1178.5107	1177.5035	1177.5074	-3.32	199	-	208	0	28	R.GYMFTTSAER.E + Oxidation (M)
		1198.7085	1197.7012	1197.6982	2.50	31	-	41	0	60	R.AVFPSIVGRPR.H
		1473.7008	1472.6935	1472.6895	2.71	362	-	374	0	98	R.AEYEESGPSIVHR.K
		1817.9021	1816.8948	1816.8955	-0.38	241	-	256	0	98	K.NYELPDGQVITIGNER.F
		1954.0656	1953.0583	1953.0571	0.60	98	-	115	0	124	R.VAPEEHPVLLTEAPLNPK.A
		2536.2517	2535.2444	2535.2452	-0.32	234	-	256	1	123	K.SSSSLEKNYELPDGQVITIGNER.F
		3151.6282	3150.6209	3150.6350	-4.47	150	-	179	0	63	R.TTGIVLDSGDGVSHTVPIYEGYALPHAILR.L
	gi|1527566103|ref|XP_027065662.1|	1747.8894	1746.8821	1746.8788	1.89	241	–	256	0	88	K.SYELPDGQVITIGAER.F
	gi|1527509603|ref|XP_027104455.1|	1790.8953	1789.8880	1789.8846	1.87	241	–	256	0	83	K.SYELPDGQVITIGNER.F
	gi|1527536448|ref|XP_027118162.1| Mass: 36203 Score: 90 Matches: 2(1) Sequences: 2(1)
		glutamine synthetase leaf isozyme, chloroplastic [Coffea arabica]
		1612.7474	1611.7402	1611.7390	0.75	231	–	244	1	75	R.HKDHISAYGEGNER.R
704	43334	H07
	gi|1531810061|ref|XP_027150040.1| Mass: 41846 Score: 328 Expect: 2.1e-028 Matches: 26
		actin-66-like [Coffea eugenioides]
		Observed	Mr(expt)	Mr(calc)	ppm	Start		End	Miss	Ions	Peptide
		1132.5217	1131.5145	1131.5197	-4.59	199	-	208	0	14	R.GYSFTTTAER.E
		1198.7017	1197.6944	1197.6982	-3.21	31	-	41	0	55	R.AVFPSIVGRPR.H
		1443.6897	1442.6824	1442.6790	2.38	362	-	374	0	24	K.AEYDESGPAIVHR.K
		1763.8825	1762.8752	1762.8737	0.82	241	-	256	0	69	K.SYELPDGQVITIGSER.F
		1954.0641	1953.0568	1953.0571	-0.15	98	-	115	0	77	R.VAPEEHPVLLTEAPLNPK.A
		3151.6333	3150.6260	3150.6350	-2.84	150	-	179	0	7	R.TTGIVLDSGDGVSHTVPIYEGYALPHAILR.L
707	43334	O04
	gi|1527542490|ref|XP_027121214.1| Mass: 48005 Score: 615 Expect: 4.2e-057 Matches: 40
		glutamine synthetase leaf isozyme, chloroplastic-like [Coffea arabica]
		Observed	Mr(expt)	Mr(calc)	ppm	Start		End	Miss	Ions	Peptide
		1000.6497	999.6424	999.6440	-1.58	328	-	336	1	26	K.KAILSLSLR.H
		1294.6950	1293.6877	1293.6829	3.66	168	-	178	1	58	R.YRAAQIFSNPK.V
		1561.8582	1560.8509	1560.8511	-0.17	99	-	112	0	42	K.TISKPVEHPSELPK.W
		1612.7489	1611.7416	1611.7390	1.66	337	-	350	1	96	R.HKDHISAYGEGNER.R
		1817.8621	1816.8548	1816.8493	3.04	356	-	371	0	112	K.HETADINTFSWGVANR.G
		1849.8529	1848.8456	1848.8391	3.54	356	-	371	0	(15)	K.HETADINTFSWGVANR.G + Dioxidation (W)
		2217.1035	2216.0962	2216.0974	-0.53	352	-	371	1	99	R.LTGKHETADINTFSWGVANR.G
		2249.0930	2248.0857	2248.0873	-0.67	352	-	371	1	(48)	R.LTGKHETADINTFSWGVANR.G + Dioxidation (W)
		2373.2060	2372.1988	2372.1985	0.10	351	-	371	2	13	R.RLTGKHETADINTFSWGVANR.G
		2600.3047	2599.2974	2599.3064	-3.47	144	-	167	1	76	R.GGNNILVICDTYTPAGEPIPTNKR.Y
708	47626	E14
	gi|1531806318|ref|XP_027148061.1| Mass: 21542 Score: 1230 Expect: 1.3e-118 Matches: 19
		abscisic stress-ripening protein 5-like [Coffea eugenioides]
		Observed	Mr(expt)	Mr(calc)	ppm	Start		End	Miss	Ions	Peptide
		1183.5575	1182.5502	1182.5584	-6.91	6	-	14	0	65	K.HHHGFFHHK.K
		2161.0935	2160.0862	2160.0851	0.54	123	-	143	0	180	K.NLEHLGEAGALAAGAYALYEK.H
		2447.2124	2446.2051	2446.2029	0.89	158	-	181	0	147	K.IGEEIGAVAALGAGGFAFHEHHEK.K
		2508.0115	2507.0042	2506.9997	1.79	53	-	77	0	201	K.YSGDTTTGGGYNEYSSGGDTGYGNK.Y
		2575.3059	2574.2986	2574.2979	0.29	158	-	182	1	149	K.IGEEIGAVAALGAGGFAFHEHHEKK.E
		2626.3259	2625.3187	2625.3186	0.01	123	-	147	1	229	K.NLEHLGEAGALAAGAYALYEKHEAK.K
		2712.3640	2711.3567	2711.3568	-0.03	156	-	181	1	207	R.HKIGEEIGAVAALGAGGFAFHEHHEK.K
727	43334	L21
	gi|1527586180|ref|XP_027069108.1| Mass: 21984 Score: 129 Expect: 1.7e-008 Matches: 10
		auxin-binding protein ABP20-like [Coffea arabica]
		Observed	Mr(expt)	Mr(calc)	ppm	Start		End	Miss	Ions	Peptide
		1175.6549	1174.6476	1174.6598	-10.34	188	-	197	0	43	K.TTFLDIPQIK.K
		1247.6431	1246.6358	1246.6459	-8.07	142	-	152	0	54	R.GLLHFQFNSGK.S
		1377.7480	1376.7408	1376.7486	-5.70	130	-	141	1	10	K.TLVKGDVMVFPR.G + Oxidation (M)
737	43334	J01
	gi|1531843504|ref|XP_027168442.1| Mass: 69020 Score: 215 Expect: 4.2e-017 Matches: 26
		V-type proton ATPase catalytic subunit A [Coffea eugenioides]
		Observed	Mr(expt)	Mr(calc)	ppm	Start		End	Miss	Ions	Peptide
		1163.6182	1162.6109	1162.6095	1.22	607	-	616	1	12	K.LRDDLTAGFR.N
		1705.7534	1704.7461	1704.7414	2.80	268	-	282	0	8	K.YSNSDTVVYVGCGER.G
		1774.9281	1773.9208	1773.9162	2.62	546	-	560	0	111	R.NIIHFYSLANQAVER.A
		1811.8641	1810.8569	1810.8559	0.51	368	-	384	0	16	R.LAEMPADSGYPAYLAAR.L + Oxidation (M)
738	43334	O18
	gi|1531823432|ref|XP_027159353.1| Mass: 47959 Score: 205 Expect: 4.2e-016 Matches: 33
		ribulose bisphosphate carboxylase/oxygenase activase, chloroplastic isoform X2 [Coffea eugenioides]
		Observed	Mr(expt)	Mr(calc)	ppm	Start		End	Miss	Ions	Peptide
		1022.5582	1021.5510	1021.5379	12.8	314	-	322	0	32	R.IGVCTGIFR.A
		1228.6105	1227.6032	1227.5958	6.03	173	-	182	0	45	K.SFQCELVFAK.M
		1326.6381	1325.6308	1325.6153	11.7	304	-	313	1	12	K.FYWAPTRDDR.I
		1358.6255	1357.6182	1357.6051	9.66	304	-	313	1	(11)	K.FYWAPTRDDR.I + Dioxidation (W)
		1882.9761	1881.9688	1881.9625	3.33	334	-	350	0	18	K.LVDTFPGQSIDFFGALR.A
	gi|1531838241|ref|XP_027165755.1| Mass: 46809 Score: 111 Expect: 1.1e-006 Matches: 17
		30S ribosomal protein S1, chloroplastic [Coffea eugenioides]
		Observed	Mr(expt)	Mr(calc)	ppm	Start		End	Miss	Ions	Peptide
		1278.6656	1277.6584	1277.6404	14.1	184	-	193	0	41	R.AIQYELAWER.C
		1310.6565	1309.6492	1309.6302	14.5	184	-	193	0	(24)	R.AIQYELAWER.C + Dioxidation (W)
		1568.8218	1567.8145	1567.7994	9.62	136	-	149	0	48	K.SSAYLPVNQASIYR.I
		1714.8401	1713.8328	1713.8396	-3.95	361	-	374	1	0	K.LVFEKAEEMAQTFR.Q + Oxidation (M)
744	43334	P17
	gi|1527509480|ref|XP_027104389.1| Mass: 47925 Score: 788 Expect: 2.1e-074 Matches: 47
		ribulose bisphosphate carboxylase/oxygenase activase, chloroplastic-like isoform X2 [Coffea arabica]
		Observed	Mr(expt)	Mr(calc)	ppm	Start		End	Miss	Ions	Peptide
		1022.5533	1021.5460	1021.5379	7.93	314	-	322	0	47	R.IGVCTGIFR.A
		1138.6980	1137.6907	1137.6910	-0.26	158	-	168	0	56	K.VPLILGVWGGK.G
		1228.6102	1227.6030	1227.5958	5.83	173	-	182	0	60	K.SFQCELVFAK.M
		1326.6417	1325.6344	1325.6153	14.5	304	-	313	1	37	K.FYWAPTRDDR.I
		1358.6315	1357.6242	1357.6051	14.1	304	-	313	1	(26)	K.FYWAPTRDDR.I + Dioxidation (W)
		1717.8787	1716.8714	1716.8392	18.7	379	-	393	0	48	R.EGPPQFEKPAMTLEK.L + Oxidation (M)
		1728.7858	1727.7785	1727.7430	20.6	223	-	237	0	85	K.MCCLFINDLDAGAGR.L + Oxidation (M)
		1883.0138	1882.0065	1881.9625	23.4	334	-	350	0	115	K.LVDTFPGQSIDFFGALR.A
		2089.2234	2088.2161	2088.1619	26.0	279	-	297	0	144	R.VPIIVTGNDFSTLYAPLIR.D
745	43334	N17
	gi|1527509480|ref|XP_027104389.1| Mass: 47925 Score: 667 Expect: 2.7e-062 Matches: 45
		ribulose bisphosphate carboxylase/oxygenase activase, chloroplastic-like isoform X2 [Coffea arabica]
		Observed	Mr(expt)	Mr(calc)	ppm	Start		End	Miss	Ions	Peptide
		1022.5684	1021.5611	1021.5379	22.7	314	-	322	0	47	R.IGVCTGIFR.A
		1228.6130	1227.6058	1227.5958	8.12	173	-	182	0	69	K.SFQCELVFAK.M
		1326.6366	1325.6293	1325.6153	10.6	304	-	313	1	38	K.FYWAPTRDDR.I
		1358.6267	1357.6194	1357.6051	10.6	304	-	313	1	(27)	K.FYWAPTRDDR.I + Dioxidation (W)
		1712.7684	1711.7612	1711.7480	7.67	223	-	237	0	(52)	K.MCCLFINDLDAGAGR.L
		1728.7579	1727.7507	1727.7430	4.46	223	-	237	0	81	K.MCCLFINDLDAGAGR.L + Oxidation (M)
		1882.9774	1881.9701	1881.9625	4.05	334	-	350	0	112	K.LVDTFPGQSIDFFGALR.A
		2089.1733	2088.1661	2088.1619	1.98	279	-	297	0	138	R.VPIIVTGNDFSTLYAPLIR.D
		2240.1487	2239.1414	2239.1420	-0.25	314	-	333	1	7	R.IGVCTGIFRADNVPHEDIVK.L
752	43334	N18
	gi|1531823432|ref|XP_027159353.1| Mass: 47959 Score: 588 Expect: 2.1e-054 Matches: 43
		ribulose bisphosphate carboxylase/oxygenase activase, chloroplastic isoform X2 [Coffea eugenioides]
		Observed	Mr(expt)	Mr(calc)	ppm	Start		End	Miss	Ions	Peptide
		1022.5646	1021.5574	1021.5379	19.1	314	-	322	0	49	R.IGVCTGIFR.A
		1228.6091	1227.6019	1227.5958	4.94	173	-	182	0	65	K.SFQCELVFAK.M
		1250.6387	1249.6314	1249.6415	-8.07	351	-	360	2	11	R.ARVYDDEVRK.W
		1326.6404	1325.6331	1325.6153	13.4	304	-	313	1	(18)	K.FYWAPTRDDR.I
		1358.6250	1357.6177	1357.6051	9.30	304	-	313	1	32	K.FYWAPTRDDR.I + Dioxidation (W)
		1651.7560	1650.7487	1650.7333	9.33	74	-	88	0	36	K.GLSTDTSDDQQDITR.G
		1717.8484	1716.8411	1716.8392	1.09	379	-	393	0	50	R.EGPPQFEKPAMTLEK.L + Oxidation (M)
		1728.7576	1727.7503	1727.7430	4.25	223	-	237	0	53	K.MCCLFINDLDAGAGR.L + Oxidation (M)
		1882.9805	1881.9732	1881.9625	5.67	334	-	350	0	116	K.LVDTFPGQSIDFFGALR.A
		2075.1614	2074.1541	2074.1463	3.77	279	-	297	0	28	R.VPVIVTGNDFSTLYAPLIR.D
756	43334	M18
	gi|1531823432|ref|XP_027159353.1| Mass: 47959 Score: 725 Expect: 4.2e-068 Matches: 43
		ribulose bisphosphate carboxylase/oxygenase activase, chloroplastic isoform X2 [Coffea eugenioides]
		Observed	Mr(expt)	Mr(calc)	ppm	Start		End	Miss	Ions	Peptide
		1022.5706	1021.5633	1021.5379	24.9	314	-	322	0	50	R.IGVCTGIFR.A
		1228.6150	1227.6077	1227.5958	9.71	173	-	182	0	62	K.SFQCELVFAK.M
		1326.6399	1325.6326	1325.6153	13.1	304	-	313	1	41	K.FYWAPTRDDR.I
		1358.6292	1357.6219	1357.6051	12.4	304	-	313	1	(29)	K.FYWAPTRDDR.I + Dioxidation (W)
		1651.7582	1650.7509	1650.7333	10.7	74	-	88	0	60	K.GLSTDTSDDQQDITR.G
		1717.8522	1716.8449	1716.8392	3.29	379	-	393	0	54	R.EGPPQFEKPAMTLEK.L + Oxidation (M)
		1728.7599	1727.7526	1727.7430	5.59	223	-	237	0	67	K.MCCLFINDLDAGAGR.L + Oxidation (M)
		1882.9816	1881.9743	1881.9625	6.25	334	-	350	0	117	K.LVDTFPGQSIDFFGALR.A
		2075.1628	2074.1556	2074.1463	4.47	279	-	297	0	118	R.VPVIVTGNDFSTLYAPLIR.D
758	43334	G06
	gi|1531823432|ref|XP_027159353.1| Mass: 47959 Score: 646 Expect: 3.4e-060 Matches: 47
		ribulose bisphosphate carboxylase/oxygenase activase, chloroplastic isoform X2 [Coffea eugenioides]
		Observed	Mr(expt)	Mr(calc)	ppm	Start		End	Miss	Ions	Peptide
		1022.5510	1021.5438	1021.5379	5.73	314	-	322	0	46	R.IGVCTGIFR.A
		1228.5931	1227.5859	1227.5958	-8.09	173	-	182	0	63	K.SFQCELVFAK.M
		1326.6218	1325.6146	1325.6153	-0.55	304	-	313	1	39	K.FYWAPTRDDR.I
		1358.6096	1357.6023	1357.6051	-2.03	304	-	313	1	(13)	K.FYWAPTRDDR.I + Dioxidation (W)
		1651.7444	1650.7371	1650.7333	2.30	74	-	88	0	54	K.GLSTDTSDDQQDITR.G
		1712.7598	1711.7525	1711.7480	2.61	223	-	237	0	43	K.MCCLFINDLDAGAGR.L
		1728.7456	1727.7383	1727.7430	-2.67	223	-	237	0	(38)	K.MCCLFINDLDAGAGR.L + Oxidation (M)
		1882.9734	1881.9661	1881.9625	1.91	334	-	350	0	110	K.LVDTFPGQSIDFFGALR.A
		1950.9855	1949.9782	1949.9847	-3.34	353	-	369	2	11	R.VYDDEVRKWVSGVGVDK.V
		2075.1553	2074.1480	2074.1463	0.82	279	-	297	0	101	R.VPVIVTGNDFSTLYAPLIR.D
759	43334	H06
	gi|1531823432|ref|XP_027159353.1| Mass: 47959 Score: 827 Expect: 2.7e-078 Matches: 47
		ribulose bisphosphate carboxylase/oxygenase activase, chloroplastic isoform X2 [Coffea eugenioides]
		Observed	Mr(expt)	Mr(calc)	ppm	Start		End	Miss	Ions	Peptide
		1022.5616	1021.5543	1021.5379	16.1	314	-	322	0	46	R.IGVCTGIFR.A
		1228.6068	1227.5995	1227.5958	3.05	173	-	182	0	75	K.SFQCELVFAK.M
		1250.6415	1249.6342	1249.6415	-5.82	351	-	360	2	32	R.ARVYDDEVRK.W
		1326.6307	1325.6235	1325.6153	6.17	304	-	313	1	40	K.FYWAPTRDDR.I
		1358.6201	1357.6128	1357.6051	5.70	304	-	313	1	(24)	K.FYWAPTRDDR.I + Dioxidation (W)
		1651.7532	1650.7459	1650.7333	7.63	74	-	88	0	111	K.GLSTDTSDDQQDITR.G
		1712.7642	1711.7569	1711.7480	5.17	223	-	237	0	(59)	K.MCCLFINDLDAGAGR.L
		1728.7540	1727.7468	1727.7430	2.20	223	-	237	0	88	K.MCCLFINDLDAGAGR.L + Oxidation (M)
		1882.9777	1881.9704	1881.9625	4.18	334	-	350	0	113	K.LVDTFPGQSIDFFGALR.A
		2075.1599	2074.1526	2074.1463	3.06	279	-	297	0	143	R.VPVIVTGNDFSTLYAPLIR.D
771	47637	A20
	gi|1531858117|ref|XP_027175104.1| Mass: 21974 Score: 278 Expect: 2.1e-023 Matches: 12
		auxin-binding protein ABP20 [Coffea eugenioides]
		Observed	Mr(expt)	Mr(calc)	ppm	Start		End	Miss	Ions	Peptide
		1175.6228	1174.6155	1174.6598	-37.67	188	-	197	0	57	K.TTFLDIPQIK.K
		1247.6101	1246.6028	1246.6459	-34.51	142	-	152	0	66	R.GLLHFQFNSGK.S
		1303.7174	1302.7101	1302.7547	-34.23	188	-	198	1	55	K.TTFLDIPQIKK.L
		1349.6783	1348.6711	1348.7173	-34.29	130	-	141	1	28	K.TLVKGDVMAFPR.G + Oxidation (M)
		1544.8991	1543.8918	1543.9337	-27.19	188	-	200	2	45	K.TTFLDIPQIKKLK.A
791	25151	L08
	gi|1531871961|ref|XP_027182126.1| Mass: 46469 Score: 268 Expect: 2.1e-022 Matches: 15
		2-methylene-furan-3-one reductase-like [Coffea eugenioides]
		Observed	Mr(expt)	Mr(calc)	ppm	Start		End	Miss	Ions	Peptide
		1385.7891	1384.7818	1384.7827	-0.63	163	-	175	1	44	K.VAAAALNPIDFKR.R
		1445.8344	1444.8271	1444.8249	1.49	307	-	320	1	4	K.VAATSSTGKLELLR.S
		1784.9221	1783.9148	1783.9104	2.47	415	-	430	1	25	K.VVEAFSYLETNRATGK.V
		1815.9800	1814.9727	1814.9680	2.62	361	-	378	0	85	K.EGGNVVFLTGAVVPPGFR.F
		2114.1853	2113.1780	2113.1684	4.53	358	-	378	1	22	K.AVKEGGNVVFLTGAVVPPGFR.F
		2447.2883	2446.2811	2446.2744	2.74	250	-	272	0	75	K.GIDFVQAAALPLAIETAYEGLER.A
801	43334	F07
	gi|1527610096|ref|XP_027084709.1| Mass: 45216 Score: 433 Expect: 6.7e-039 Matches: 31
		phosphoribulokinase, chloroplastic-like [Coffea arabica]
		Observed	Mr(expt)	Mr(calc)	ppm	Start		End	Miss	Ions	Peptide
		1301.6946	1300.6873	1300.6776	7.50	80	-	92	0	54	R.LTSVFGGAAEPPR.G
		1359.6501	1358.6429	1358.6540	-8.22	353	-	363	0	51	K.FYGEVTQQMLK.H + Oxidation (M)
		1457.7909	1456.7836	1456.7787	3.40	79	-	92	1	42	R.RLTSVFGGAAEPPR.G
		1487.6747	1486.6674	1486.6762	-5.92	134	-	145	0	75	R.ANNFDLMYEQVK.A + Oxidation (M)
		1497.8066	1496.7994	1496.7947	3.14	220	-	233	1	60	R.GHSLESIKASIEAR.K
		1683.8998	1682.8925	1682.8814	6.60	176	-	189	0	(21)	K.ILVIEGLHPMYDQR.V
		1699.8818	1698.8746	1698.8763	-1.03	176	-	189	0	41	K.ILVIEGLHPMYDQR.V + Oxidation (M)
		2146.0933	2145.0860	2145.0855	0.23	364	-	384	0	21	K.HADFPGSSNGTGLFQTIVGLK.I
808	43334	D07
	gi|1527610096|ref|XP_027084709.1| Mass: 45216 Score: 491 Expect: 1.1e-044 Matches: 32
		phosphoribulokinase, chloroplastic-like [Coffea arabica]
		Observed	Mr(expt)	Mr(calc)	ppm	Start		End	Miss	Ions	Peptide
		1301.6886	1300.6813	1300.6776	2.90	80	-	92	0	75	R.LTSVFGGAAEPPR.G
		1359.6453	1358.6380	1358.6540	-11.82	353	-	363	0	47	K.FYGEVTQQMLK.H + Oxidation (M)
		1457.7860	1456.7787	1456.7787	0.05	79	-	92	1	36	R.RLTSVFGGAAEPPR.G
		1487.6714	1486.6641	1486.6762	-8.13	134	-	145	0	72	R.ANNFDLMYEQVK.A + Oxidation (M)
		1497.8040	1496.7967	1496.7947	1.35	220	-	233	1	74	R.GHSLESIKASIEAR.K
		1683.8949	1682.8876	1682.8814	3.70	176	-	189	0	45	K.ILVIEGLHPMYDQR.V
		1699.8823	1698.8750	1698.8763	-0.75	176	-	189	0	(43)	K.ILVIEGLHPMYDQR.V + Oxidation (M)
		2146.0957	2145.0884	2145.0855	1.37	364	-	384	0	40	K.HADFPGSSNGTGLFQTIVGLK.I
810	47637	A5
	gi|1527522303|ref|XP_027110949.1| Mass: 47986 Score: 203 Expect: 6.7e-016 Matches: 24
		ribulose bisphosphate carboxylase/oxygenase activase, chloroplastic isoform X2 [Coffea arabica]
		Observed	Mr(expt)	Mr(calc)	ppm	Start		End	Miss	Ions	Peptide
		1228.5166	1227.5093	1227.5958	-70.44	173	-	182	0	39	K.SFQCELVFAK.M
		1358.5429	1357.5356	1357.6051	-51.21	304	-	313	1	15	K.FYWAPTRDDR.I + Dioxidation (W)
		1882.8843	1881.8770	1881.9625	-45.44	334	-	350	0	49	K.LVDTFPGQSIDFFGALR.A
		2075.0549	2074.0477	2074.1463	-47.55	279	-	297	0	18	R.VPVIVTGNDFSTLYAPLIR.D
	gi|1527610096|ref|XP_027084709.1| Mass: 45216 Score: 121 Expect: 1.1e-007 Matches: 17
		phosphoribulokinase, chloroplastic-like [Coffea arabica]
		Observed	Mr(expt)	Mr(calc)	ppm	Start		End	Miss	Ions	Peptide
		1301.6167	1300.6094	1300.6776	-52.38	80	-	92	0	23	R.LTSVFGGAAEPPR.G
		1457.7073	1456.7000	1456.7787	-53.99	79	-	92	1	12	R.RLTSVFGGAAEPPR.G
		1487.5919	1486.5846	1486.6762	-61.59	134	-	145	0	44	R.ANNFDLMYEQVK.A + Oxidation (M)
		1699.7769	1698.7696	1698.8763	-62.82	176	-	189	0	14	K.ILVIEGLHPMYDQR.V + Oxidation (M)
817	43334	C09
	gi|1527480760|ref|XP_027095389.1| Mass: 41493 Score: 291 Expect: 1.1e-024 Matches: 28
		2-methylene-furan-3-one reductase-like [Coffea arabica]
		Observed	Mr(expt)	Mr(calc)	ppm	Start		End	Miss	Ions	Peptide
		1385.8048	1384.7975	1384.7827	10.7	119	-	131	1	7	K.VAAAALNPIDFKR.R
		1445.8440	1444.8367	1444.8249	8.16	263	-	276	1	21	K.VAATSSTGKLELLR.S
		1593.7824	1592.7751	1592.7682	4.31	164	-	178	1	6	K.GLKGGDEVYGDINEK.A
		1784.9386	1783.9313	1783.9104	11.7	371	-	386	1	7	K.VVEAFSYLETNRATGK.V
		1815.9910	1814.9837	1814.9680	8.67	317	-	334	0	74	K.EGGNVVFLTGAVVPPGFR.F
		2114.1826	2113.1753	2113.1684	3.27	314	-	334	1	58	K.AVKEGGNVVFLTGAVVPPGFR.F
		2447.2842	2446.2769	2446.2744	1.04	206	-	228	0	41	K.GIDFVQAAALPLAIETAYEGLER.A
827	43334	N16
	gi|1531848797|ref|XP_027170320.1| Mass: 36974 Score: 227 Expect: 2.7e-018 Matches: 16
		malate dehydrogenase, mitochondrial [Coffea eugenioides]
		Observed	Mr(expt)	Mr(calc)	ppm	Start		End	Miss	Ions	Peptide
		1347.7970	1346.7897	1346.7922	-1.84	179	-	190	1	35	K.KLFGVTTLDVVR.A
		1583.8771	1582.8698	1582.8678	1.25	230	-	243	2	71	K.ANLPDEDIKALTKR.T
		2005.0536	2004.0463	2004.0462	0.04	119	-	136	1	3	R.KPGMTRDDLFNINAGIVK.S + Oxidation (M)
		2112.1387	2111.1314	2111.1263	2.42	172	-	190	2	63	K.AGTYDEKKLFGVTTLDVVR.A
		2254.1868	2253.1795	2253.1753	1.84	67	-	88	0	26	K.LALYDIAGTPGVAADVSHINTR.S
	gi|1531799762|ref|XP_027158820.1| Mass: 44665 Score: 144 Expect: 5.3e-010 Matches: 18
		chloroplast stem-loop binding protein of 41 kDa a, chloroplastic [Coffea eugenioides]
		Observed	Mr(expt)	Mr(calc)	ppm	Start		End	Miss	Ions	Peptide
		1079.5507	1078.5434	1078.5407	2.48	138	-	147	0	53	R.FSEIVSANGR.T
		1125.5665	1124.5593	1124.5614	-1.95	382	-	390	0	24	R.FNEYVQLGR.D
		1180.5135	1179.5063	1179.5131	-5.79	352	-	360	0	24	R.NMHFYAEPR.A + Oxidation (M)
828	47637	C22
	gi|1531799762|ref|XP_027158820.1| Mass: 44665 Score: 224 Expect: 5.3e-018 Matches: 22
		chloroplast stem-loop binding protein of 41 kDa a, chloroplastic [Coffea eugenioides]
		Observed	Mr(expt)	Mr(calc)	ppm	Start		End	Miss	Ions	Peptide
		1079.5327	1078.5254	1078.5407	-14.16	138	-	147	0	42	R.FSEIVSANGR.T
		1125.5478	1124.5406	1124.5614	-18.56	382	-	390	0	46	R.FNEYVQLGR.D
		1180.4918	1179.4845	1179.5131	-24.22	352	-	360	0	28	R.NMHFYAEPR.A + Oxidation (M)
		1372.6951	1371.6878	1371.6994	-8.45	370	-	381	1	19	K.GTTNLPEDLKER.F
		1487.7406	1486.7333	1486.7416	-5.56	175	-	187	0	20	K.DLDAVRPVADWAK.S + Dioxidation (W)
839	47626	F14
	gi|1527581463|ref|XP_027066784.1| Mass: 21999 Score: 261 Expect: 1.1e-021 Matches: 10
		auxin-binding protein ABP20-like [Coffea arabica]
		Observed	Mr(expt)	Mr(calc)	ppm	Start		End	Miss	Ions	Peptide
		1175.6604	1174.6531	1174.6598	-5.66	188	-	197	0	68	K.TTFLDIPQIK.K
		1247.6470	1246.6397	1246.6459	-4.95	142	-	152	0	75	R.GLLHFQFNSGK.S
		1349.7183	1348.7110	1348.7173	-4.69	130	-	141	1	29	K.TLVKGDVMAFPR.G + Oxidation (M)
		2674.3660	2673.3587	2673.3479	4.03	153	-	177	0	67	K.SPALAFVSFSSPNPGLQVTDFAFFK.N
850	43334	H09
	gi|1531866305|ref|XP_027179447.1| Mass: 43097 Score: 446 Expect: 3.4e-040 Matches: 35
		fructose-bisphosphate aldolase 1, chloroplastic [Coffea eugenioides]
		Observed	Mr(expt)	Mr(calc)	ppm	Start		End	Miss	Ions	Peptide
		1114.5109	1113.5036	1113.5203	-15.01	173	-	182	0	58	R.SAAYYQQGAR.F
		1143.5731	1142.5658	1142.5833	-15.24	348	-	357	0	1	K.TWGGRPENVK.A
		1363.6737	1362.6664	1362.6779	-8.44	281	-	292	0	75	K.ATPEQVADYTLR.L
		1387.7076	1386.7004	1386.7103	-7.14	83	-	95	0	53	R.LASIGLENTEANR.Q
		1606.8007	1605.7934	1605.7998	-4.02	279	-	292	1	45	K.DKATPEQVADYTLR.L
		1905.9738	1904.9665	1904.9704	-2.05	83	-	99	1	82	R.LASIGLENTEANRQAYR.T
852	47637	B22
	gi|1527604218|ref|XP_027078403.1| Mass: 43165 Score: 540 Expect: 1.3e-049 Matches: 29
		fructose-bisphosphate aldolase 1, chloroplastic [Coffea arabica]
		Observed	Mr(expt)	Mr(calc)	ppm	Start		End	Miss	Ions	Peptide
		1114.5078	1113.5005	1113.5203	-17.75	173	-	182	0	60	R.SAAYYQQGAR.F
		1175.5642	1174.5569	1174.5731	-13.74	348	-	357	0	34	K.TWGGRPENVK.A + Dioxidation (W)
		1363.6698	1362.6625	1362.6779	-11.31	281	-	292	0	75	K.ATPEQVADYTLR.F
		1387.7053	1386.6980	1386.7103	-8.81	83	-	95	0	82	R.LASIGLENTEANR.Q
		1606.7918	1605.7845	1605.7998	-9.57	279	-	292	1	121	K.DKATPEQVADYTLR.F
		1905.9656	1904.9583	1904.9704	-6.34	83	-	99	1	90	R.LASIGLENTEANRQAYR.T
	gi|1531818231|ref|XP_027154363.1| Mass: 34569 Score: 99 Expect: 1.7e-005 Matches: 12
		isoflavone reductase homolog PCBER-like [Coffea eugenioides]
		Observed	Mr(expt)	Mr(calc)	ppm	Start		End	Miss	Ions	Peptide
		1068.5789	1067.5716	1067.5876	-15.02	27	-	36	0	69	K.AGHPTFALVR.E
		1368.6330	1367.6257	1367.6358	-7.34	108	-	119	0	24	R.FLPSEFGSDVDR.L
853	43334	J20
	gi|1527522116|ref|XP_027110850.1| Mass: 42694 Score: 248 Expect: 2.1e-020 Matches: 29
		sedoheptulose-1,7-bisphosphatase, chloroplastic [Coffea arabica]
		Observed	Mr(expt)	Mr(calc)	ppm	Start		End	Miss	Ions	Peptide
		1198.6422	1197.6349	1197.6393	-3.68	277	-	285	1	17	K.LIDYYVREK.Y
		1221.6317	1220.6244	1220.6401	-12.84	307	-	318	0	60	K.GIFTNVASPSTK.A
		1332.6710	1331.6637	1331.6656	-1.40	209	-	221	0	(17)	R.DQVAAAMGIFGPR.T
		1348.6565	1347.6492	1347.6605	-8.39	209	-	221	0	52	R.DQVAAAMGIFGPR.T + Oxidation (M)
		1906.9856	1905.9783	1905.9870	-4.55	290	-	306	1	16	R.YTGGMVPDVNQIIVKEK.G + Oxidation (M)
	gi|1531831609|ref|XP_027162948.1|	1191.6204	1190.6131	1190.6295	-13.81	307	-	318	0	39	K.GIFTNVASPSAK.A
855	43334	I20
	gi|1531831609|ref|XP_027162948.1| Mass: 42651 Score: 392 Expect: 8.4e-035 Matches: 35
		sedoheptulose-1,7-bisphosphatase, chloroplastic [Coffea eugenioides]
		Observed	Mr(expt)	Mr(calc)	ppm	Start		End	Miss	Ions	Peptide
		1191.6310	1190.6237	1190.6295	-4.89	307	-	318	0	68	K.GIFTNVASPSAK.A
		1198.6456	1197.6384	1197.6393	-0.83	277	-	285	1	32	K.LIDYYVREK.Y
		1332.6732	1331.6659	1331.6656	0.26	209	-	221	0	(62)	R.DQVAAAMGIFGPR.T
		1348.6614	1347.6541	1347.6605	-4.76	209	-	221	0	75	R.DQVAAAMGIFGPR.T + Oxidation (M)
		1906.9913	1905.9841	1905.9870	-1.55	290	-	306	1	54	R.YTGGMVPDVNQIIVKEK.G + Oxidation (M)
	gi|1527522116|ref|XP_027110850.1|	1221.6405	1220.6332	1220.6401	-5.64	307	-	318	0	80	K.GIFTNVASPSTK.A
857	43334	P19
	gi|1527522116|ref|XP_027110850.1| Mass: 42694 Score: 465 Expect: 4.2e-042 Matches: 36
		sedoheptulose-1,7-bisphosphatase, chloroplastic [Coffea arabica]
		Observed	Mr(expt)	Mr(calc)	ppm	Start		End	Miss	Ions	Peptide
		1198.6492	1197.6419	1197.6393	2.13	277	-	285	1	30	K.LIDYYVREK.Y
		1221.6371	1220.6298	1220.6401	-8.44	307	-	318	0	63	K.GIFTNVASPSTK.A
		1332.6757	1331.6684	1331.6656	2.09	209	-	221	0	(55)	R.DQVAAAMGIFGPR.T
		1348.6647	1347.6574	1347.6605	-2.32	209	-	221	0	63	R.DQVAAAMGIFGPR.T + Oxidation (M)
		1906.9936	1905.9864	1905.9870	-0.33	290	-	306	1	45	R.YTGGMVPDVNQIIVKEK.G + Oxidation (M)
		2003.9707	2002.9634	2002.9636	-0.08	267	-	283	1	107	R.ATSDNPDYAKLIDYYVR.E
	gi|1531831609|ref|XP_027162948.1|	1191.6301	1190.6229	1190.6295	-5.61	307	-	318	0	42	K.GIFTNVASPSAK.A
866	43334	F09
	gi|1527619509|ref|XP_027086339.1| Mass: 41568 Score: 237 Expect: 2.7e-019 Matches: 27
		ATP synthase gamma chain, chloroplastic [Coffea arabica]
		Observed	Mr(expt)	Mr(calc)	ppm	Start		End	Miss	Ions	Peptide
		1015.5629	1014.5556	1014.5611	-5.38	183	-	190	0	20	R.RPYIPVDR.F
		1148.5951	1147.5878	1147.6019	-12.30	276	-	284	1	3	K.LTVERDIMR.T + Oxidation (M)
		1236.6654	1235.6581	1235.6622	-3.29	348	-	357	1	15	K.SLSIVYNRER.Q
		1263.6411	1262.6338	1262.6441	-8.16	140	-	151	0	21	R.GLCGGFNNAIIK.K
		1374.7245	1373.7172	1373.7150	1.60	319	-	331	0	68	R.SLQESLASELAAR.M
870	25151	K06
	gi|1527485756|ref|XP_027098013.1| Mass: 44624 Score: 185 Expect: 4.2e-014 Matches: 24
		photosystem II stability/assembly factor HCF136, chloroplastic-like isoform X2 [Coffea arabica]
		Observed	Mr(expt)	Mr(calc)	ppm	Start		End	Miss	Ions	Peptide
		1005.4340	1004.4267	1004.4312	-4.40	133	-	141	0	7	K.DGGNTWAPR.S + Dioxidation (W)
		1096.5783	1095.5710	1095.5713	-0.30	340	-	349	0	31	R.GFGILDVGYR.S
		1131.6123	1130.6050	1130.6084	-2.98	306	-	315	0	21	R.ADGGLWLLVR.G + Dioxidation (W)
		1777.8729	1776.8656	1776.8530	7.11	324	-	339	0	57	K.GTGITEEFDEIPVQSR.G
874	47637	C10
	gi|1527485756|ref|XP_027098013.1| Mass: 44624 Score: 283 Expect: 6.7e-024 Matches: 22
		photosystem II stability/assembly factor HCF136, chloroplastic-like isoform X2 [Coffea arabica]
		Observed	Mr(expt)	Mr(calc)	ppm	Start		End	Miss	Ions	Peptide
		1005.3881	1004.3808	1004.4312	-50.10	133	-	141	0	37	K.DGGNTWAPR.S + Dioxidation (W)
		1096.5195	1095.5123	1095.5713	-53.90	340	-	349	0	32	R.GFGILDVGYR.S
		1131.5531	1130.5458	1130.6084	-55.35	306	-	315	0	26	R.ADGGLWLLVR.G + Dioxidation (W)
		1359.6538	1358.6465	1358.7154	-50.67	229	-	241	0	4	R.AAVQETVSATLNR.T
		1556.6172	1555.6099	1555.6790	-44.43	142	-	154	0	19	R.SIPSAEEEDFNYR.F
		1777.7765	1776.7692	1776.8530	-47.16	324	-	339	0	77	K.GTGITEEFDEIPVQSR.G
		1818.8154	1817.8082	1817.8908	-45.45	126	-	141	1	40	R.QTILETKDGGNTWAPR.S + Dioxidation (W)
875	43334	P05
	gi|1531818231|ref|XP_027154363.1| Mass: 34569 Score: 753 Expect: 6.7e-071 Matches: 45
		isoflavone reductase homolog PCBER-like [Coffea eugenioides]
		Observed	Mr(expt)	Mr(calc)	ppm	Start		End	Miss	Ions	Peptide
		1068.5959	1067.5887	1067.5876	0.99	27	-	36	0	79	K.AGHPTFALVR.E
		1119.6840	1118.6767	1118.6812	-3.99	211	-	219	1	42	R.TLNKIVYLR.S
		1360.7615	1359.7542	1359.7649	-7.89	245	-	255	1	35	K.IYLPEKEVLEK.I
		1396.8652	1395.8580	1395.8561	1.31	95	-	107	2	26	K.IIAAIKEAGNIKR.F
		1629.9601	1628.9528	1628.9501	1.67	245	-	257	2	84	K.IYLPEKEVLEKIR.E
		1746.8568	1745.8495	1745.8512	-0.95	190	-	204	0	37	K.VFFSEEENVAAYTIK.A
		1827.9160	1826.9087	1826.9064	1.29	54	-	69	0	78	K.SLGVGFLYADLHDHQR.L
		1961.9443	1960.9371	1960.9312	2.97	220	-	236	0	82	R.SPANSLSCNEIVSLWER.K
		2109.1248	2108.1175	2108.1127	2.28	27	-	45	2	13	K.AGHPTFALVRENTISDPKR.A
		2941.4285	2940.4212	2940.4294	-2.79	108	-	134	1	28	R.FLPSEFGSDVDRLHGVVEPAASFYSSK.A
878	43334	K06
	gi|1531837410|ref|XP_027165332.1| Mass: 38142 Score: 441 Expect: 1.1e-039 Matches: 31
		auxin-induced protein PCNT115-like [Coffea eugenioides]
		Observed	Mr(expt)	Mr(calc)	ppm	Start		End	Miss	Ions	Peptide
		1367.7169	1366.7096	1366.7092	0.32	156	-	168	0	52	K.YIGLSEASASTIR.R
		1374.6868	1373.6795	1373.6497	21.7	189	-	199	0	36	R.DIEEEIIPTCR.E
		1444.8171	1443.8099	1443.8085	0.91	200	-	213	0	111	R.ELGIGIVAYSPLGR.G
		1492.7247	1491.7175	1491.7147	1.86	90	-	102	0	17	K.FAFTYEGGQFGIR.G
		1523.8154	1522.8082	1522.8103	-1.42	156	-	169	1	6	K.YIGLSEASASTIRR.A
		2328.2070	2327.1998	2327.2009	-0.48	53	-	74	0	18	R.GITLLDTSDAYGPHTNEILIGK.A
		2588.2815	2587.2742	2587.2778	-1.40	238	-	259	1	80	R.FQAENLEHNKNLYEQVNAIASR.K
880	43334	M20
	gi|1531818231|ref|XP_027154363.1| Mass: 34569 Score: 530 Expect: 1.3e-048 Matches: 42
		isoflavone reductase homolog PCBER-like [Coffea eugenioides]
		Observed	Mr(expt)	Mr(calc)	ppm	Start		End	Miss	Ions	Peptide
		1025.5895	1024.5822	1024.5917	-9.26	180	-	189	0	37	K.IVILGDGNPK.V
		1068.5969	1067.5896	1067.5876	1.90	27	-	36	0	90	K.AGHPTFALVR.E
		1119.6855	1118.6783	1118.6812	-2.57	211	-	219	1	42	R.TLNKIVYLR.S
		1360.7656	1359.7584	1359.7649	-4.83	245	-	255	1	37	K.IYLPEKEVLEK.I
		1396.8683	1395.8610	1395.8561	3.50	95	-	107	2	42	K.IIAAIKEAGNIKR.F
		1629.9633	1628.9560	1628.9501	3.62	245	-	257	2	36	K.IYLPEKEVLEKIR.E
		1744.9712	1743.9639	1743.9631	0.45	205	-	219	2	11	K.AADDPRTLNKIVYLR.S
		2109.1223	2108.1150	2108.1127	1.12	27	-	45	2	20	K.AGHPTFALVRENTISDPKR.A
885	43334	I08
	gi|1527485756|ref|XP_027098013.1| Mass: 44624 Score: 426 Expect: 3.4e-038 Matches: 37
		photosystem II stability/assembly factor HCF136, chloroplastic-like isoform X2 [Coffea arabica]
		Observed	Mr(expt)	Mr(calc)	ppm	Start		End	Miss	Ions	Peptide
		1096.5764	1095.5691	1095.5713	-1.97	340	-	349	0	44	R.GFGILDVGYR.S
		1131.6121	1130.6048	1130.6084	-3.20	306	-	315	0	35	R.ADGGLWLLVR.G + Dioxidation (W)
		1359.7275	1358.7203	1358.7154	3.60	229	-	241	0	52	R.AAVQETVSATLNR.T
		1556.6899	1555.6827	1555.6790	2.34	142	-	154	0	24	R.SIPSAEEEDFNYR.F
		1777.8628	1776.8555	1776.8530	1.41	324	-	339	0	99	K.GTGITEEFDEIPVQSR.G
		1799.0463	1798.0390	1798.0352	2.08	186	-	201	1	16	K.RIPLSSQLPGDIVYIK.A
		2155.0344	2154.0271	2154.0229	1.95	242	-	262	0	27	R.TVSSGISGASYYTGTFSTVNR.S
		2380.1128	2379.1055	2379.1019	1.53	142	-	161	1	17	R.SIPSAEEEDFNYRFNSISFK.G
889	43334	N20
	gi|1531818231|ref|XP_027154363.1| Mass: 34569 Score: 373 Expect: 6.7e-033 Matches: 32
		isoflavone reductase homolog PCBER-like [Coffea eugenioides]
		Observed	Mr(expt)	Mr(calc)	ppm	Start		End	Miss	Ions	Peptide
		1068.5977	1067.5904	1067.5876	2.59	27	-	36	0	75	K.AGHPTFALVR.E
		1119.6874	1118.6801	1118.6812	-0.94	211	-	219	1	37	R.TLNKIVYLR.S
		1396.8634	1395.8561	1395.8561	-0.00	95	-	107	2	24	K.IIAAIKEAGNIKR.F
		1629.9650	1628.9577	1628.9501	4.67	245	-	257	2	64	K.IYLPEKEVLEKIR.E
		1961.9439	1960.9366	1960.9312	2.72	220	-	236	0	26	R.SPANSLSCNEIVSLWER.K
		2109.1186	2108.1114	2108.1127	-0.62	27	-	45	2	16	K.AGHPTFALVRENTISDPKR.A
		2941.4163	2940.4090	2940.4294	-6.94	108	-	134	1	5	R.FLPSEFGSDVDRLHGVVEPAASFYSSK.A
	gi|1527584236|ref|XP_027068202.1|	2010.9862	2009.9789	2009.9807	-0.86	27	-	45	0	39	K.AGHPTFALVGENTISDPER.A
898	47626	F18
	gi|1531878450|ref|XP_027185602.1| Mass: 32956 Score: 320 Expect: 1.3e-027 Matches: 18
		lactoylglutathione lyase GLX1 [Coffea eugenioides]
		Observed	Mr(expt)	Mr(calc)	ppm	Start		End	Miss	Ions	Peptide
		1198.4835	1197.4762	1197.4835	-6.04	41	-	49	0	39	K.FYTECFGMK.L + Oxidation (M)
		1266.6314	1265.6241	1265.6292	-4.07	266	-	276	0	56	K.IVSFVDPDGWK.T + Trp->Kynurenin (W)
		1466.7161	1465.7088	1465.7089	-0.07	137	-	148	0	104	K.DPDGYLFELIER.G
		1515.7778	1514.7706	1514.7941	-15.51	237	-	251	0	54	K.SGEVVNVVTQELGGK.I
	gi|1531818231|ref|XP_027154363.1| Mass: 34569 Score: 177 Expect: 2.7e-013 Matches: 8
		isoflavone reductase homolog PCBER-like [Coffea eugenioides]
		Observed	Mr(expt)	Mr(calc)	ppm	Start		End	Miss	Ions	Peptide
		1068.5938	1067.5865	1067.5876	-1.07	27	-	36	0	64	K.AGHPTFALVR.E
		1827.9146	1826.9073	1826.9064	0.49	54	-	69	0	102	K.SLGVGFLYADLHDHQR.L
899	43334	O20
	gi|1531818231|ref|XP_027154363.1| Mass: 34569 Score: 252 Expect: 8.4e-021 Matches: 29
		isoflavone reductase homolog PCBER-like [Coffea eugenioides]
		Observed	Mr(expt)	Mr(calc)	ppm	Start		End	Miss	Ions	Peptide
		1068.5961	1067.5888	1067.5876	1.10	27	-	36	0	78	K.AGHPTFALVR.E
		1119.6849	1118.6777	1118.6812	-3.12	211	-	219	1	25	R.TLNKIVYLR.S
		1396.8632	1395.8559	1395.8561	-0.17	95	-	107	2	11	K.IIAAIKEAGNIKR.F
		1629.9600	1628.9527	1628.9501	1.59	245	-	257	2	11	K.IYLPEKEVLEKIR.E
		1961.9440	1960.9367	1960.9312	2.78	220	-	236	0	3	R.SPANSLSCNEIVSLWER.K
	gi|1527584236|ref|XP_027068202.1|	2010.9872	2009.9799	2009.9807	-0.38	27	-	45	0	47	K.AGHPTFALVGENTISDPER.A
905	43334	K22
	gi|1527489669|ref|XP_027100040.1| Mass: 32029 Score: 136 Expect: 3.4e-009 Matches: 16
		acidic endochitinase-like [Coffea arabica]
		Observed	Mr(expt)	Mr(calc)	ppm	Start		End	Miss	Ions	Peptide
		1504.6498	1503.6425	1503.6412	0.84	37	-	49	0	74	R.GHDEPSSLAEFCR.Q
		1590.6935	1589.6862	1589.6899	-2.33	215	-	227	0	26	R.SWDNWSDYPGVHK.L
		1622.6848	1621.6775	1621.6797	-1.36	215	-	227	0	(16)	R.SWDNWSDYPGVHK.L + Dioxidation (W)
		2645.2671	2644.2598	2644.2632	-1.28	193	-	214	1	12	R.VEFFDNPSCQFTPPKDTSLLFR.S
		2968.5637	2967.5564	2967.5739	-5.89	157	-	184	1	10	R.ALKGYSNVILAVAAECPIPDPALDTTIR.T
911	43334	N03
	gi|1527489669|ref|XP_027100040.1| Mass: 32029 Score: 334 Expect: 5.3e-029 Matches: 20
		acidic endochitinase-like [Coffea arabica]
		Observed	Mr(expt)	Mr(calc)	ppm	Start		End	Miss	Ions	Peptide
		1504.6515	1503.6442	1503.6412	1.98	37	-	49	0	100	R.GHDEPSSLAEFCR.Q
		2085.9819	2084.9747	2084.9803	-2.73	50	-	68	0	43	R.QEFATDVNIAFLEDFGGGR.M
		2645.2632	2644.2559	2644.2632	-2.76	193	-	214	1	79	R.VEFFDNPSCQFTPPKDTSLLFR.S
		2968.5720	2967.5647	2967.5739	-3.09	157	-	184	1	89	R.ALKGYSNVILAVAAECPIPDPALDTTIR.T
913	43334	N22
	gi|1527489669|ref|XP_027100040.1| Mass: 32029 Score: 111 Expect: 1.1e-006 Matches: 13
		acidic endochitinase-like [Coffea arabica]
		Observed	Mr(expt)	Mr(calc)	ppm	Start		End	Miss	Ions	Peptide
		1504.6571	1503.6498	1503.6412	5.71	37	-	49	0	72	R.GHDEPSSLAEFCR.Q
		1590.6976	1589.6904	1589.6899	0.28	215	-	227	0	30	R.SWDNWSDYPGVHK.L
		1622.6912	1621.6839	1621.6797	2.56	215	-	227	0	(15)	R.SWDNWSDYPGVHK.L + Dioxidation (W)
914	43334	K03
	gi|1527489669|ref|XP_027100040.1| Mass: 32029 Score: 214 Expect: 5.3e-017 Matches: 21
		acidic endochitinase-like [Coffea arabica]
		Observed	Mr(expt)	Mr(calc)	ppm	Start		End	Miss	Ions	Peptide
		1504.6584	1503.6512	1503.6412	6.61	37	-	49	0	100	R.GHDEPSSLAEFCR.Q
		1590.7012	1589.6939	1589.6899	2.51	215	-	227	0	(12)	R.SWDNWSDYPGVHK.L
		1622.6904	1621.6832	1621.6797	2.11	215	-	227	0	18	R.SWDNWSDYPGVHK.L + Dioxidation (W)
		2085.9932	2084.9859	2084.9803	2.66	50	-	68	0	12	R.QEFATDVNIAFLEDFGGGR.M
		2645.2605	2644.2532	2644.2632	-3.77	193	-	214	1	33	R.VEFFDNPSCQFTPPKDTSLLFR.S
		2968.5547	2967.5474	2967.5739	-8.93	157	-	184	1	34	R.ALKGYSNVILAVAAECPIPDPALDTTIR.T
925	43334	M03
	gi|1527489669|ref|XP_027100040.1| Mass: 32029 Score: 548 Expect: 2.1e-050 Matches: 19
		acidic endochitinase-like [Coffea arabica]
		Observed	Mr(expt)	Mr(calc)	ppm	Start		End	Miss	Ions	Peptide
		1504.6582	1503.6509	1503.6412	6.44	37	-	49	0	108	R.GHDEPSSLAEFCR.Q
		1590.7003	1589.6930	1589.6899	1.97	215	-	227	0	68	R.SWDNWSDYPGVHK.L
		2085.9939	2084.9866	2084.9803	3.01	50	-	68	0	166	R.QEFATDVNIAFLEDFGGGR.M
		2645.2693	2644.2620	2644.2632	-0.45	193	-	214	1	142	R.VEFFDNPSCQFTPPKDTSLLFR.S
		2968.5659	2967.5586	2967.5739	-5.15	157	-	184	1	43	R.ALKGYSNVILAVAAECPIPDPALDTTIR.T
951	47637	E9
	gi|1531854920|ref|XP_027173479.1| Mass: 32223 Score: 100 Expect: 1.3e-005 Matches: 8
		S-formylglutathione hydrolase isoform X1 [Coffea eugenioides]
		Observed	Mr(expt)	Mr(calc)	ppm	Start		End	Miss	Ions	Peptide
		1030.4290	1029.4217	1029.4702	-47.13	13	-	20	1	4	K.MFDGFNKR.Y + Oxidation (M)
		1695.8751	1694.8678	1694.9203	-30.94	73	-	89	0	80	R.VASIEGVALIAPDTSPR.G
	gi|1531815855|ref|XP_027153149.1| Mass: 32016 Score: 70 Expect: 0.012 Matches: 3
		acidic endochitinase-like [Coffea eugenioides]
		Observed	Mr(expt)	Mr(calc)	ppm	Start		End	Miss	Ions	Peptide
		1504.6012	1503.5939	1503.6412	-31.46	37	-	49	0	70	R.GHDEPSSLAEFCR.Q
	gi|1527484586|ref|XP_027097402.1|	1087.5842	1086.5770	1086.6186	-38.30	93	-	102	0	41	K.VFISLAGQPR.L
	gi|1527508927|ref|XP_027104108.1| Mass: 35142 Score: 63 Expect: 0.066 Matches: 5
		ABC transporter I family member 6, chloroplastic [Coffea arabica]
		Observed	Mr(expt)	Mr(calc)	ppm	Start		End	Miss	Ions	Peptide
		1135.5099	1134.5026	1134.5418	-34.53	217	-	227	0	56	R.NVNVGFSGGER.K
	gi|1527546241|ref|XP_027123073.1| Mass: 43835 Score: 56 Expect: 0.34 Matches: 9
		protein LOW PSII ACCUMULATION 3, chloroplastic-like [Coffea arabica]
		Observed	Mr(expt)	Mr(calc)	ppm	Start		End	Miss	Ions	Peptide
		1517.7401	1516.7328	1516.8078	-49.45	278	-	289	0	9	R.FLSQFTPVFYIR.T
		1840.9342	1839.9269	1839.9883	-33.36	296	-	312	0	36	K.TIAVAPYVVNYSGALFR.Q
	gi|1531816163|ref|XP_027153303.1| Mass: 35271 Score: 50 Expect: 1.2 Matches: 4
		oxygen-evolving enhancer protein 1, chloroplastic [Coffea eugenioides]
		Observed	Mr(expt)	Mr(calc)	ppm	Start		End	Miss	Ions	Peptide
		1252.6091	1251.6019	1251.6459	-35.18	90	-	99	1	26	K.RLTYDEIQSK.T
		2298.1045	2297.0972	2297.1692	-31.33	216	-	236	0	26	K.QLVASGKPESFSGEFLVPSYR.G
952	43334	P22
	gi|1527484586|ref|XP_027097402.1| Mass: 31967 Score: 164 Expect: 5.3e-012 Matches: 11
		acidic endochitinase-like [Coffea arabica]
		Observed	Mr(expt)	Mr(calc)	ppm	Start		End	Miss	Ions	Peptide
		1087.6314	1086.6241	1086.6186	5.06	93	-	102	0	79	K.VFISLAGQPR.L
		1581.8906	1580.8834	1580.8787	2.94	89	-	102	1	50	K.HQTKVFISLAGQPR.L
		2978.5901	2977.5828	2977.5947	-3.98	156	-	183	1	15	R.ALKGYPNVILAVAAECPIPDPALDTTIR.T
953	43334	O03
	gi|1527489669|ref|XP_027100040.1| Mass: 32029 Score: 547 Expect: 2.7e-050 Matches: 21
		acidic endochitinase-like [Coffea arabica]
		Observed	Mr(expt)	Mr(calc)	ppm	Start		End	Miss	Ions	Peptide
		1504.6545	1503.6473	1503.6412	4.01	37	-	49	0	107	R.GHDEPSSLAEFCR.Q
		1590.6986	1589.6913	1589.6899	0.90	215	-	227	0	63	R.SWDNWSDYPGVHK.L
		1622.6873	1621.6800	1621.6797	0.15	215	-	227	0	(36)	R.SWDNWSDYPGVHK.L + Dioxidation (W)
		2085.9907	2084.9834	2084.9803	1.49	50	-	68	0	161	R.QEFATDVNIAFLEDFGGGR.M
		2645.2654	2644.2581	2644.2632	-1.93	193	-	214	1	131	R.VEFFDNPSCQFTPPKDTSLLFR.S
		2968.5674	2967.5601	2967.5739	-4.65	157	-	184	1	61	R.ALKGYSNVILAVAAECPIPDPALDTTIR.T
955	43334	B11
	gi|1527484586|ref|XP_027097402.1| Mass: 31967 Score: 112 Expect: 8.4e-007 Matches: 10
		acidic endochitinase-like [Coffea arabica]
		Observed	Mr(expt)	Mr(calc)	ppm	Start		End	Miss	Ions	Peptide
		1087.6299	1086.6226	1086.6186	3.71	93	-	102	0	33	K.VFISLAGQPR.L
		1517.7285	1516.7212	1516.7092	7.91	36	-	48	1	30	R.GHKEPSSLAEFCR.R
		1581.8975	1580.8902	1580.8787	7.26	89	-	102	1	32	K.HQTKVFISLAGQPR.L
		1673.8215	1672.8143	1672.8103	2.33	36	-	49	2	6	R.GHKEPSSLAEFCRR.E
957	47637	D24
	gi|1527621177|ref|XP_027087244.1| Mass: 40696 Score: 219 Expect: 1.7e-017 Matches: 17
		phosphoglycolate phosphatase 1B, chloroplastic-like [Coffea arabica]
		Observed	Mr(expt)	Mr(calc)	ppm	Start		End	Miss	Ions	Peptide
		1123.5880	1122.5807	1122.5856	-4.30	228	-	236	0	38	K.VQYATLCIR.E
		1391.6747	1390.6674	1390.6663	0.78	237	-	248	0	53	R.ENPGCLFIATNR.D
		1487.8084	1486.8011	1486.8031	-1.39	98	-	110	0	88	K.LIDGVPETLDLFR.S
	gi|1531806318|ref|XP_027148061.1| Mass: 21542 Score: 158 Expect: 2.1e-011 Matches: 10
		abscisic stress-ripening protein 5-like [Coffea eugenioides]
		Observed	Mr(expt)	Mr(calc)	ppm	Start		End	Miss	Ions	Peptide
		2508.0403	2507.0330	2506.9997	13.3	53	-	77	0	142	K.YSGDTTTGGGYNEYSSGGDTGYGNK.Y
	gi|1531854920|ref|XP_027173479.1| Mass: 32223 Score: 113 Expect: 6.7e-007 Matches: 6
		S-formylglutathione hydrolase isoform X1 [Coffea eugenioides]
		Observed	Mr(expt)	Mr(calc)	ppm	Start		End	Miss	Ions	Peptide
		1695.9320	1694.9247	1694.9203	2.62	73	-	89	0	104	R.VASIEGVALIAPDTSPR.G
	gi|1527547648|ref|XP_027123774.1| Mass: 31923 Score: 47 Matches: 1(1) Sequences: 1(1)
		hypersensitive-induced reaction 1 protein [Coffea arabica]
		1452.7854	1451.7781	1451.7773	0.59	95	-	106	0	47	R.TQIQAYVFDVIR.A
	gi|1527484418|ref|XP_027097312.1| Mass: 31913 Score: 41 Matches: 1(1) Sequences: 1(1)
		acidic endochitinase-like [Coffea arabica]
		1087.6193	1086.6120	1086.6186	-6.07	93	-	102	0	41	K.VFISLAGQPR.L
983	40529	L01
	gi|1527502141|ref|XP_027086903.1| Mass: 27364 Score: 174 Expect: 5.3e-013 Matches: 11
		L-ascorbate peroxidase, cytosolic-like [Coffea arabica]
		Observed	Mr(expt)	Mr(calc)	ppm	Start		End	Miss	Ions	Peptide
		1442.7448	1441.7375	1441.7453	-5.41	2	-	14	1	92	M.GKSYPTVSAEYLK.A
		1601.8422	1600.8349	1600.8429	-4.99	25	-	38	1	29	R.GLIAEKNCAPLMLR.L + Oxidation (M)
		2031.9037	2030.8964	2030.9010	-2.26	224	-	241	0	33	K.YAADEDAFFADYAVAHQK.L
987	47637	F14
	gi|1527511266|ref|XP_027105307.1| Mass: 33112 Score: 397 Expect: 2.7e-035 Matches: 26
		30S ribosomal protein S5, chloroplastic-like [Coffea arabica]
		Observed	Mr(expt)	Mr(calc)	ppm	Start		End	Miss	Ions	Peptide
		1024.4467	1023.4394	1023.4734	-33.23	135	-	144	0	41	K.TSGFGSQGQR.E
		1093.4884	1092.4811	1092.5200	-35.56	290	-	298	0	48	R.QFSEVAQER.G
		1297.6190	1296.6117	1296.6534	-32.15	268	-	279	0	95	K.QLGSNNPLNNAR.A
		1425.7677	1424.7604	1424.8239	-44.52	254	-	267	0	51	R.IVLELAGVENALGK.Q
		1811.8157	1810.8084	1810.8638	-30.61	219	-	234	1	47	K.YLTFPHRSDADYGAAK.V
		1824.9443	1823.9371	1824.0040	-36.70	235	-	253	0	11	K.VMLRPASPGTGVIAGGAVR.I + Oxidation (M)
	gi|401066060|gb|AFP90857.1| Mass: 22195 Score: 329 Expect: 1.7e-028 Matches: 16
		ribulose 1,5 bisphosphatase carboxylase large subunit, partial (chloroplast) [Coffea canephora]
		Observed	Mr(expt)	Mr(calc)	ppm	Start		End	Miss	Ions	Peptide
		1465.7065	1464.6993	1464.7474	-32.85	126	-	138	0	99	K.TFQGPPHGIQVER.D
		1502.8004	1501.7931	1501.8439	-33.79	144	-	156	0	35	K.YGRPLLGCTIKPK.L
		1753.9716	1752.9643	1753.0250	-34.63	111	-	125	2	47	R.ALRLEDLRVPPAYIK.T
		2410.1125	2409.1053	2409.1740	-28.52	1	-	20	1	82	-.LTYYTPEYETKDTDILAAFR.V
999	47637	F2
	gi|1527566594|ref|XP_027065911.1| Mass: 33884 Score: 623 Expect: 6.7e-058 Matches: 25
		uncharacterized protein At5g02240-like [Coffea arabica]
		Observed	Mr(expt)	Mr(calc)	ppm	Start		End	Miss	Ions	Peptide
		1169.6292	1168.6219	1168.6241	-1.88	301	-	310	1	72	K.ALFSQVTTRF.-
		1349.6691	1348.6618	1348.6623	-0.38	103	-	115	0	112	K.IGGADDVYVGDIR.N
		1885.0337	1884.0264	1884.0204	3.21	243	-	258	1	153	R.ELLIGKDDELLQLETR.T
		1910.9948	1909.9875	1909.9785	4.69	214	-	230	0	131	R.TAEQYLADSGIPYTIIR.A
		2543.3638	2542.3565	2542.3391	6.85	259	-	281	2	53	R.TLPRADVAEVSIQAVQFEEAKNK.A
	gi|1531818695|ref|XP_027154601.1| Mass: 29552 Score: 193 Expect: 6.7e-015 Matches: 11
		mitochondrial outer membrane protein porin of 36 kDa [Coffea eugenioides]
		Observed	Mr(expt)	Mr(calc)	ppm	Start		End	Miss	Ions	Peptide
		1308.6930	1307.6857	1307.6874	-1.30	92	-	102	0	81	K.TIFSFVVPDQR.S
		1389.7864	1388.7791	1388.7776	1.09	2	-	14	2	95	M.VKGPGLYSDIGKR.A
1007	43334	N21
	gi|1531816163|ref|XP_027153303.1| Mass: 35271 Score: 1160 Expect: 1.3e-111 Matches: 33
		oxygen-evolving enhancer protein 1, chloroplastic [Coffea eugenioides]
		Observed	Mr(expt)	Mr(calc)	ppm	Start		End	Miss	Ions	Peptide
		1252.6615	1251.6542	1251.6459	6.66	90	-	99	1	70	K.RLTYDEIQSK.T
		1422.7707	1421.7635	1421.7588	3.26	134	-	145	1	99	K.KLCLEPTSFTVK.A
		1760.8888	1759.8815	1759.8741	4.22	191	-	207	0	130	K.DGIDYAAVTVQLPGGER.V
		2264.1577	2263.1504	2263.1485	0.87	187	-	207	1	117	K.FVEKDGIDYAAVTVQLPGGER.V
		2298.1731	2297.1658	2297.1692	-1.46	216	-	236	0	152	K.QLVASGKPESFSGEFLVPSYR.G
		2606.2908	2605.2835	2605.2759	2.91	291	-	315	0	163	K.SKPETGEVIGVFESVQPSDTDLGSK.A
		2706.4316	2705.4244	2705.4429	-6.84	191	-	215	1	43	K.DGIDYAAVTVQLPGGERVPFLFTIK.Q
		2919.4224	2918.4151	2918.4257	-3.65	247	-	275	2	164	R.GGSTGYDSAVALPAGGRGDEEELVKENIK.N
		2943.4236	2942.4163	2942.4233	-2.37	106	-	133	2	81	K.GTGTANQCPTIDGGVDKFAFKPGKYDAK.K
1010	43334	O21
	gi|1531816163|ref|XP_027153303.1| Mass: 35271 Score: 688 Expect: 2.1e-064 Matches: 30
		oxygen-evolving enhancer protein 1, chloroplastic [Coffea eugenioides]
		Observed	Mr(expt)	Mr(calc)	ppm	Start		End	Miss	Ions	Peptide
		1252.7275	1251.7203	1251.6459	59.4	90	-	99	1	66	K.RLTYDEIQSK.T
		1535.8325	1534.8252	1534.7376	57.1	247	-	263	0	59	R.GGSTGYDSAVALPAGGR.G
		1760.9824	1759.9751	1759.8741	57.4	191	-	207	0	99	K.DGIDYAAVTVQLPGGER.V
		2264.2771	2263.2698	2263.1485	53.6	187	-	207	1	18	K.FVEKDGIDYAAVTVQLPGGER.V
		2298.3000	2297.2928	2297.1692	53.8	216	-	236	0	130	K.QLVASGKPESFSGEFLVPSYR.G
		2606.4160	2605.4087	2605.2759	51.0	291	-	315	0	89	K.SKPETGEVIGVFESVQPSDTDLGSK.A
		2706.5757	2705.5684	2705.4429	46.4	191	-	215	1	16	K.DGIDYAAVTVQLPGGERVPFLFTIK.Q
		2919.5720	2918.5647	2918.4257	47.6	247	-	275	2	92	R.GGSTGYDSAVALPAGGRGDEEELVKENIK.N
1014	43334	J22
	gi|1531816163|ref|XP_027153303.1| Mass: 35271 Score: 262 Expect: 8.4e-022 Matches: 24
		oxygen-evolving enhancer protein 1, chloroplastic [Coffea eugenioides]
		Observed	Mr(expt)	Mr(calc)	ppm	Start		End	Miss	Ions	Peptide
		1252.6509	1251.6436	1251.6459	-1.83	90	-	99	1	53	K.RLTYDEIQSK.T
		1422.7615	1421.7542	1421.7588	-3.26	134	-	145	1	18	K.KLCLEPTSFTVK.A
		2298.1738	2297.1666	2297.1692	-1.15	216	-	236	0	108	K.QLVASGKPESFSGEFLVPSYR.G
1021	43334	N06
	gi|1531806871|ref|XP_027148349.1| Mass: 30699 Score: 219 Expect: 1.7e-017 Matches: 21
		thylakoid lumenal 29 kDa protein, chloroplastic isoform X2 [Coffea eugenioides]
		Observed	Mr(expt)	Mr(calc)	ppm	Start		End	Miss	Ions	Peptide
		1208.6460	1207.6387	1207.6350	3.11	188	-	198	1	58	K.DKFTALGFGPR.Q
		1293.6471	1292.6398	1292.6360	2.91	73	-	83	0	38	R.FSSEISRPENK.G
		1967.9169	1966.9096	1966.9021	3.83	164	-	180	1	17	R.SDAQEPDPEGRVPQWEK.A
		1998.0105	1997.0032	1997.0040	-0.41	181	-	198	2	25	K.ASVQEMKDKFTALGFGPR.Q + Oxidation (M)
	gi|1527566594|ref|XP_027065911.1| Mass: 33884 Score: 155 Expect: 4.2e-011 Matches: 11										Sanguinarine reductase [Capsicum annuum]	Score	Expect	Identities	Positives	Gaps
		uncharacterized protein At5g02240-like [Coffea arabica]									Sequence ID: gi|1271047163|PHT61632.1Length: 310Number of Matches: 1	457 bits(1176)	7e-160	241/319(76%)	267/319(83%)	18/319(5%)
		Observed	Mr(expt)	Mr(calc)	ppm	Start		End	Miss	Ions	Peptide
		1169.6346	1168.6274	1168.6241	2.82	301	-	310	1	40	K.ALFSQVTTRF.-
		1910.9944	1909.9871	1909.9785	4.50	214	-	230	0	96	R.TAEQYLADSGIPYTIIR.A
	gi|1531824757|ref|XP_027160074.1| Mass: 23346 Score: 142 Expect: 8.4e-010 Matches: 8
		germin-like protein 5-1 [Coffea eugenioides]
		Observed	Mr(expt)	Mr(calc)	ppm	Start		End	Miss	Ions	Peptide
		1078.6084	1077.6011	1077.5971	3.71	142	-	150	1	33	K.KGEVFVFPR.G
		1406.8247	1405.8174	1405.8082	6.59	139	-	150	2	6	K.SIKKGEVFVFPR.G
		1741.8820	1740.8747	1740.8696	2.92	97	-	112	0	87	R.IDYAPGGLNPPHTHPR.A
1027	43334	O06
	gi|1527522406|ref|XP_027111004.1| Mass: 27440 Score: 712 Expect: 8.4e-067 Matches: 32
		triosephosphate isomerase, cytosolic [Coffea arabica]
		Observed	Mr(expt)	Mr(calc)	ppm	Start		End	Miss	Ions	Peptide
		1374.7018	1373.6945	1373.6973	-2.03	124	-	135	0	51	K.VIACVGETLEQR.E
		1619.8452	1618.8379	1618.8427	-2.94	176	-	190	0	66	K.VATPAQAQEVHAELR.K
		1651.8522	1650.8449	1650.8478	-1.75	192	-	206	0	73	K.WLHANISPEVAASTR.I
		1672.8988	1671.8915	1671.8978	-3.74	121	-	135	1	75	R.GLKVIACVGETLEQR.E
		1747.9383	1746.9311	1746.9377	-3.77	176	-	191	1	96	K.VATPAQAQEVHAELRK.W
		1984.9708	1983.9636	1983.9738	-5.14	54	-	70	0	41	K.GSLRPDFHVAAQNCWVK.K
		2016.9592	2015.9520	2015.9636	-5.77	54	-	70	0	(9)	K.GSLRPDFHVAAQNCWVK.K + Dioxidation (W)
		2181.1406	2180.1334	2180.1477	-6.58	101	-	120	1	163	R.LILGESNEFVGDKVAYALSR.G
		2337.2380	2336.2308	2336.2488	-7.72	100	-	120	2	61	R.RLILGESNEFVGDKVAYALSR.G
1043	47626	H19
	gi|1527581577|ref|XP_027066837.1| Mass: 30358 Score: 256 Expect: 3.4e-021 Matches: 9
		2-Cys peroxiredoxin BAS1, chloroplastic [Coffea arabica]
		Observed	Mr(expt)	Mr(calc)	ppm	Start		End	Miss	Ions	Peptide
		1077.5907	1076.5834	1076.5866	-2.94	177	-	185	0	54	K.YPLISDITR.S
		1788.9867	1787.9794	1787.9781	0.72	169	-	185	1	118	K.AGGLGDLKYPLISDITR.S
		2492.3950	2491.3877	2491.3911	-1.33	204	-	226	1	72	R.GLFIIDKEGVIQHATINNLAIGR.S
	gi|1531835629|ref|XP_027164371.1| Mass: 22578 Score: 185 Expect: 4.2e-014 Matches: 12
		photosystem I reaction center subunit II, chloroplastic-like [Coffea eugenioides]
		Observed	Mr(expt)	Mr(calc)	ppm	Start		End	Miss	Ions	Peptide
		1267.6510	1266.6437	1266.6397	3.19	143	-	151	1	21	K.YKISYQFYR.V
		1330.6737	1329.6664	1329.6677	-0.96	165	-	176	1	60	K.DGVYPEKVNPGR.Q
		1527.7916	1526.7844	1526.7882	-2.49	152	-	164	0	66	R.VFPNGEVQYLHPK.D
1073	43334	K07
	gi|1527493806|ref|XP_027108595.1| Mass: 27457 Score: 283 Expect: 6.7e-024 Matches: 27
		LOW QUALITY PROTEIN: L-ascorbate peroxidase 2, cytosolic-like [Coffea arabica]
		Observed	Mr(expt)	Mr(calc)	ppm	Start		End	Miss	Ions	Peptide
		1504.7179	1503.7106	1503.7106	-0.02	39	-	52	0	17	R.LAWHSAGTFDQGSK.T
		1555.8874	1554.8802	1554.8770	2.07	210	-	223	0	28	K.ALLSDPAFRPLVEK.Y
		1601.8435	1600.8362	1600.8429	-4.15	25	-	38	1	1	R.GLIAEKNCAPLMLR.L + Oxidation (M)
		1949.0250	1948.0177	1948.0126	2.65	62	-	79	1	78	R.LKAEQGHEANNGIDIAIR.L
		2031.9127	2030.9054	2030.9010	2.19	224	-	241	0	73	K.YAADEDAFFADYAVAHQK.L
1074	47626	G18
	gi|1527477840|ref|XP_027091206.1| Mass: 16853 Score: 285 Expect: 4.2e-024 Matches: 6
		plastocyanin [Coffea arabica]
		Observed	Mr(expt)	Mr(calc)	ppm	Start		End	Miss	Ions	Peptide
		1976.8635	1975.8563	1975.8557	0.28	146	-	163	0	100	K.GTYTFYCSPHQGAGMVGK.V + Oxidation (M)
		2486.1658	2485.1585	2485.1510	3.01	99	-	122	0	181	K.NNAGFPHNVVFDEDGVPSGVDATK.I
	gi|1771463|emb|CAA93065.1| Mass: 52817 Score: 139 Expect: 1.7e-009 Matches: 15
		ribulose-1,5-bisphosphate carboxylase/oxygenase large subunit, partial (chloroplast) [Coffea melanocarpa]
		Observed	Mr(expt)	Mr(calc)	ppm	Start		End	Miss	Ions	Peptide
		1187.6552	1186.6479	1186.6571	-7.75	277	-	286	0	74	R.DNGLLLHIHR.A
		1502.8518	1501.8445	1501.8439	0.43	156	-	168	0	39	K.YGRPLLGCTIKPK.L
1166	43334	O08
	gi|1531836645|ref|XP_027164920.1| Mass: 31931 Score: 275 Expect: 4.2e-023 Matches: 17
		plastid-lipid-associated protein 6, chloroplastic [Coffea eugenioides]
		Observed	Mr(expt)	Mr(calc)	ppm	Start		End	Miss	Ions	Peptide
		1252.6773	1251.6700	1251.6684	1.26	157	-	169	0	26	R.TLGGSRPGPPTGR.L
		1311.7169	1310.7096	1310.7095	0.11	250	-	260	0	41	R.IPDFLRPPSNR.G
		1581.8627	1580.8554	1580.8522	2.02	235	-	249	0	67	K.TAGNLSQLPSLEVPR.I
		1689.7614	1688.7541	1688.7530	0.65	261	-	275	0	82	R.GTGEFEVTYLDSDTR.I
	gi|290020584|gb|ADD22400.1| Mass: 32304 Score: 256 Expect: 3.4e-021 Matches: 19
		ferritin [Coffea arabica]
		Observed	Mr(expt)	Mr(calc)	ppm	Start		End	Miss	Ions	Peptide
		1094.5791	1093.5718	1093.5768	-4.52	254	-	262	0	62	K.ISDYVTQLR.M
		1138.6339	1137.6266	1137.6142	10.9	220	-	229	0	45	K.LLEVHSVADR.N
		1366.6334	1365.6261	1365.6313	-3.81	277	-	289	0	91	K.LLHHEGEGGDGVF.-
1172	43334	N08
	gi|290020584|gb|ADD22400.1| Mass: 32304 Score: 368 Expect: 2.1e-032 Matches: 22
		ferritin [Coffea arabica]
		Observed	Mr(expt)	Mr(calc)	ppm	Start		End	Miss	Ions	Peptide
		1094.5828	1093.5755	1093.5768	-1.17	254	-	262	0	65	K.ISDYVTQLR.M
		1209.5864	1208.5792	1208.5839	-3.96	267	-	276	0	68	K.GHGVWHFNQK.L
		1222.6777	1221.6705	1221.6717	-1.04	253	-	262	1	58	K.KISDYVTQLR.M
		1366.6343	1365.6270	1365.6313	-3.18	277	-	289	0	102	K.LLHHEGEGGDGVF.-
	gi|661889718|emb|CDP06438.1|	1881.8630	1880.8558	1880.8540	0.93	155	-	169	2	74	K.FFKESSEEEREHAEK.L
	gi|1527508859|ref|XP_027104073.1| Mass: 30900 Score: 221 Expect: 1.1e-017 Matches: 20
		superoxide dismutase [Fe], chloroplastic-like isoform X1 [Coffea arabica]
		Observed	Mr(expt)	Mr(calc)	ppm	Start		End	Miss	Ions	Peptide
		1149.5900	1148.5827	1148.5826	0.10	250	-	259	0	54	K.LVSWESVSSR.L
		1386.6674	1385.6601	1385.6649	-3.50	239	-	249	0	37	R.RPDFISTFMEK.L + Oxidation (M)
		1866.9691	1865.9618	1865.9595	1.25	185	-	201	1	48	R.LNVGNAVNPRPSEEDKK.L
		1918.9768	1917.9695	1917.9717	-1.15	89	-	105	0	46	K.QIVGTELDGMTLEDIIR.V + Oxidation (M)
1176	43334	J09
	gi|290020584|gb|ADD22400.1| Mass: 32304 Score: 279 Expect: 1.7e-023 Matches: 20
		ferritin [Coffea arabica]
		Observed	Mr(expt)	Mr(calc)	ppm	Start		End	Miss	Ions	Peptide
		1094.5804	1093.5732	1093.5768	-3.29	254	-	262	0	63	K.ISDYVTQLR.M
		1138.6387	1137.6314	1137.6142	15.1	220	-	229	0	35	K.LLEVHSVADR.N
		1222.6751	1221.6678	1221.6717	-3.23	253	-	262	1	28	K.KISDYVTQLR.M
		1366.6302	1365.6230	1365.6313	-6.13	277	-	289	0	94	K.LLHHEGEGGDGVF.-
	gi|1531879126|ref|XP_027147791.1| Mass: 42791 Score: 147 Expect: 2.7e-010 Matches: 12
		chlorophyll a-b binding protein of LHCII type 1-like [Coffea eugenioides]
		Observed	Mr(expt)	Mr(calc)	ppm	Start		End	Miss	Ions	Peptide
		1055.5324	1054.5251	1054.5229	2.02	95	-	102	0	55	R.ELEVIHCR.W
		1325.6713	1324.6640	1324.6670	-2.26	93	-	102	1	51	K.NRELEVIHCR.W
		1518.7456	1517.7383	1517.7375	0.54	38	-	51	0	30	R.TSRPAPSGSPWYGR.D
1200	47626	D18
	gi|1531811536|ref|XP_027150828.1| Mass: 25755 Score: 577 Expect: 2.7e-053 Matches: 18
		proteasome subunit alpha type-2-A [Coffea eugenioides]
		Observed	Mr(expt)	Mr(calc)	ppm	Start		End	Miss	Ions	Peptide
		1059.5306	1058.5234	1058.5257	-2.22	92	-	99	1	47	R.KQAEQYHR.L
		1213.6503	1212.6430	1212.6462	-2.66	207	-	217	0	91	K.NIEIGIIGNDR.K
		1341.7400	1340.7327	1340.7412	-6.31	207	-	218	1	67	K.NIEIGIIGNDRK.F
		1541.9005	1540.8932	1540.8977	-2.90	100	-	112	1	96	R.LYKEPVPVTQLVR.E
		2122.1856	2121.1783	2121.1794	-0.52	19	-	39	0	181	K.LVQIEHALTAVGSGQTSLGIK.A
		2194.0862	2193.0789	2193.0511	12.7	178	-	196	0	41	R.YTEDMELDDAVHTAILTLK.E + Oxidation (M)
		1850.8390	1849.8317	1849.8370	-2.88	2	-	18	0	132	M.GDSQYSFSLTTFSPSGK.L + Acetyl (Protein N-term)
	gi|1771463|emb|CAA93065.1| Mass: 52817 Score: 96 Expect: 3.4e-005 Matches: 15
		ribulose-1,5-bisphosphate carboxylase/oxygenase large subunit, partial (chloroplast) [Coffea melanocarpa]
		Observed	Mr(expt)	Mr(calc)	ppm	Start		End	Miss	Ions	Peptide
		1187.6539	1186.6467	1186.6571	-8.78	277	-	286	0	72	R.DNGLLLHIHR.A
1203	43334	L08
	gi|1527565416|ref|XP_027065330.1| Mass: 26854 Score: 386 Expect: 3.4e-034 Matches: 19
		20 kDa chaperonin, chloroplastic [Coffea arabica]
		Observed	Mr(expt)	Mr(calc)	ppm	Start		End	Miss	Ions	Peptide
		1149.6220	1148.6147	1148.6190	-3.73	62	-	71	0	52	K.YTSLKPLGDR.V
		1588.9408	1587.9335	1587.9348	-0.81	62	-	75	1	49	K.YTSLKPLGDRVLVK.I
		2006.9164	2005.9091	2005.9017	3.67	230	-	247	1	120	K.YAGNDFKGSDDSDYIALR.A
		2391.2695	2390.2623	2390.2554	2.88	193	-	215	1	8	K.ERPSIGTVIAVGPGPLDEEGNRK.A
		2607.4185	2606.4112	2606.4028	3.22	83	-	109	0	92	K.SVGGILLPTSAQTKPQGGEVVAVGEGR.T
1220	43334	B13
	gi|1531855779|ref|XP_027173914.1| Mass: 26882 Score: 195 Expect: 4.2e-015 Matches: 12
		20 kDa chaperonin, chloroplastic [Coffea eugenioides]
		Observed	Mr(expt)	Mr(calc)	ppm	Start		End	Miss	Ions	Peptide
		1149.6523	1148.6451	1148.6190	22.7	62	-	71	0	39	K.YTSLKPLGDR.V
		1588.9691	1587.9618	1587.9348	17.0	62	-	75	1	13	K.YTSLKPLGDRVLVK.I
		2391.2744	2390.2671	2390.2554	4.92	193	-	215	1	28	K.ERPSIGTVIAVGPGPLDEEGNRK.A
		2607.4102	2606.4029	2606.4028	0.03	83	-	109	0	95	K.SVGGILLPTSAQTKPQGGEVVAVGEGR.I
1245	47626	E18
	gi|1531876544|ref|XP_027184572.1| Mass: 28292 Score: 316 Expect: 3.4e-027 Matches: 19
		chlorophyll a-b binding protein of LHCII type 1 [Coffea eugenioides]
		Observed	Mr(expt)	Mr(calc)	ppm	Start		End	Miss	Ions	Peptide
		1055.5304	1054.5231	1054.5229	0.17	95	-	102	0	51	R.ELEVIHCR.W
		1325.6687	1324.6614	1324.6670	-4.19	93	-	102	1	75	K.NRELEVIHCR.W
		1385.6829	1384.6756	1384.7139	-27.70	120	-	131	1	75	R.NGVKFGEAVWFK.A + Trp->Kynurenin (W)
		1734.8163	1733.8090	1733.8121	-1.81	38	-	53	0	42	R.TSRPAPSGSPWYGPDR.V + Trp->Kynurenin (W)
		2026.0096	2025.0024	2025.0104	-3.97	218	-	235	0	45	R.LAMFSMFGFFVQAIVTGK.G + 2 Oxidation (M)
	gi|661890108|emb|CDP06330.1|	1522.7373	1521.7300	1521.7324	-1.59	38	-	51	0	43	R.TSRPAPSGSPWYGR.D + Trp->Kynurenin (W)
1249	43334	L09
	gi|1527620709|ref|XP_027087019.1| Mass: 42748 Score: 203 Expect: 6.7e-016 Matches: 19
		chlorophyll a-b binding protein of LHCII type 1-like [Coffea arabica]
		Observed	Mr(expt)	Mr(calc)	ppm	Start		End	Miss	Ions	Peptide
		1055.5337	1054.5264	1054.5229	3.29	95	-	102	0	65	R.ELEVIHCR.W
		1325.6748	1324.6675	1324.6670	0.41	93	-	102	1	68	K.NRELEVIHCR.W
		1746.8209	1745.8136	1745.8121	0.86	38	-	53	0	34	R.TSRPSPSGSPWYGPDR.V
		1973.9882	1972.9809	1972.9755	2.72	38	-	55	1	24	R.TSRPSPSGSPWYGPDRVK.Y
	gi|661890108|emb|CDP06330.1|	1518.7502	1517.7430	1517.7375	3.59	38	-	51	0	24	R.TSRPAPSGSPWYGR.D
		1534.7478	1533.7405	1533.7324	5.27	38	-	51	0	(4)	R.TSRPAPSGSPWYGR.D + Oxidation (HW)
		1550.7394	1549.7321	1549.7273	3.07	38	-	51	0	(16)	R.TSRPAPSGSPWYGR.D + Dioxidation (W)
1251	43334	G13
	gi|1531879126|ref|XP_027147791.1| Mass: 42791 Score: 86 Expect: 0.00038 Matches: 12
		chlorophyll a-b binding protein of LHCII type 1-like [Coffea eugenioides]
		Observed	Mr(expt)	Mr(calc)	ppm	Start		End	Miss	Ions	Peptide
		1055.5283	1054.5210	1054.5229	-1.81	95	-	102	0	34	R.ELEVIHCR.W
		1325.6728	1324.6656	1324.6670	-1.06	93	-	102	1	41	K.NRELEVIHCR.W
		1518.7492	1517.7419	1517.7375	2.87	38	-	51	0	25	R.TSRPAPSGSPWYGR.D
1281	47626	F16	might be the same protein
	gi|1531849907|ref|XP_027170903.1| Mass: 28668 Score: 98 Expect: 2.1e-005 Matches: 9
		chlorophyll a-b binding protein 36, chloroplastic [Coffea eugenioides]
		Observed	Mr(expt)	Mr(calc)	ppm	Start		End	Miss	Ions	Peptide
		1325.6754	1324.6681	1324.6670	0.88	94	-	103	1	39	K.NRELEVIHCR.W
		1605.8038	1604.7966	1604.7947	1.16	43	-	56	0	37	K.SAPQSIWYGPDRPK.Y + Trp->Kynurenin (W)
		2026.0194	2025.0121	2025.0104	0.85	219	-	236	0	15	R.LAMFSMFGFFVQAIVTGK.G + 2 Oxidation (M)
	KEH38817.1 Mass: 25948 Score: 104 Expect: 0.0003 Matches: 10	1238.5728	1237.5655	1237.5363	23.5	15	-	24	0	32	K.GNELWYGPDR.V + Dioxidation (W)	searched against NCBI Viridiplantae (7456519 sequences)
		1298.6731	1297.6658	1297.6707	-3.75	94	-	103	1	47	R.VDFKEPVWFK.A + Trp->Kynurenin (W)
1285	47637	A22
	gi|1527556260|ref|XP_027063478.1| Mass: 29476 Score: 267 Expect: 2.7e-022 Matches: 15
		chlorophyll a-b binding protein 8, chloroplastic [Coffea arabica]
		Observed	Mr(expt)	Mr(calc)	ppm	Start		End	Miss	Ions	Peptide
		1031.4891	1030.4819	1030.5124	-29.61	183	-	190	0	53	K.QYFLGFEK.Y
		1410.6979	1409.6906	1409.7052	-10.32	49	-	60	1	53	K.QGADRQLWFASK.Q + Trp->Kynurenin (W)
		1438.6914	1437.6841	1437.7001	-11.08	49	-	60	1	(46)	K.QGADRQLWFASK.Q + Dioxidation (W)
		1571.8152	1570.8079	1570.8395	-20.11	123	-	136	0	56	K.AGLIPPETALPWFK.T + Dioxidation (W)
		1689.8973	1688.8901	1688.9171	-16.01	106	-	122	0	89	R.YAMLGAVGAIAPEILGK.A + Oxidation (M)
1290	47637	C12
	gi|1527556260|ref|XP_027063478.1| Mass: 29476 Score: 187 Expect: 2.7e-014 Matches: 11
		chlorophyll a-b binding protein 8, chloroplastic [Coffea arabica]
		Observed	Mr(expt)	Mr(calc)	ppm	Start		End	Miss	Ions	Peptide
		1031.4674	1030.4601	1030.5124	-50.69	183	-	190	0	50	K.QYFLGFEK.Y
		1438.6521	1437.6448	1437.7001	-38.42	49	-	60	1	48	K.QGADRQLWFASK.Q + Dioxidation (W)
		1571.7660	1570.7587	1570.8395	-51.43	123	-	136	0	30	K.AGLIPPETALPWFK.T + Dioxidation (W)
		1689.8409	1688.8337	1688.9171	-49.40	106	-	122	0	43	R.YAMLGAVGAIAPEILGK.A + Oxidation (M)
1292	47637	A11
	gi|1527556260|ref|XP_027063478.1| Mass: 29476 Score: 244 Expect: 5.3e-020 Matches: 15
		chlorophyll a-b binding protein 8, chloroplastic [Coffea arabica]
		Observed	Mr(expt)	Mr(calc)	ppm	Start		End	Miss	Ions	Peptide
		1031.4345	1030.4272	1030.5124	-82.68	183	-	190	0	55	K.QYFLGFEK.Y
		1410.6171	1409.6098	1409.7052	-67.65	49	-	60	1	(12)	K.QGADRQLWFASK.Q + Trp->Kynurenin (W)
		1438.6060	1437.5987	1437.7001	-70.51	49	-	60	1	50	K.QGADRQLWFASK.Q + Dioxidation (W)
		1571.7152	1570.7079	1570.8395	-83.76	123	-	136	0	48	K.AGLIPPETALPWFK.T + Dioxidation (W)
		1689.7839	1688.7767	1688.9171	-83.15	106	-	122	0	70	R.YAMLGAVGAIAPEILGK.A + Oxidation (M)
1294	43334	P23
	gi|1531849907|ref|XP_027170903.1| Mass: 28668 Score: 234 Expect: 5.3e-019 Matches: 20
		chlorophyll a-b binding protein 36, chloroplastic [Coffea eugenioides]
		Observed	Mr(expt)	Mr(calc)	ppm	Start		End	Miss	Ions	Peptide
		1015.4875	1014.4802	1014.4811	-0.85	125	-	132	0	20	K.FGEAVWFK.A + Dioxidation (W)
		1055.5321	1054.5248	1054.5229	1.78	96	-	103	0	47	R.ELEVIHCR.W
		1098.5748	1097.5676	1097.5717	-3.78	176	-	187	0	33	R.VGGGPLGEGLDK.I
		1325.6725	1324.6652	1324.6670	-1.33	94	-	103	1	49	K.NRELEVIHCR.W
		1601.8101	1600.8028	1600.7998	1.88	43	-	56	0	59	K.SAPQSIWYGPDRPK.Y
		1617.8038	1616.7966	1616.7947	1.15	43	-	56	0	(25)	K.SAPQSIWYGPDRPK.Y + Oxidation (HW)
		1633.7999	1632.7927	1632.7896	1.87	43	-	56	0	(34)	K.SAPQSIWYGPDRPK.Y + Dioxidation (W)
1297	43334	I24
	gi|1531849935|ref|XP_027170919.1| Mass: 28735 Score: 593 Expect: 6.7e-055 Matches: 28
		oxygen-evolving enhancer protein 2, chloroplastic-like [Coffea eugenioides]
		Observed	Mr(expt)	Mr(calc)	ppm	Start		End	Miss	Ions	Peptide
		1173.6279	1172.6207	1172.6190	1.43	116	-	125	0	77	K.EVEFPGQVLR.Y
		1225.6888	1224.6816	1224.6866	-4.15	202	-	211	0	69	K.QYYVIAVLTR.T
		1496.7456	1495.7383	1495.7379	0.28	212	-	225	1	113	R.TADGDEGGKHQLIR.A
		1560.7279	1559.7206	1559.7256	-3.19	91	-	104	0	109	K.TNTDYIPYNGAGFK.L
		1582.7520	1581.7447	1581.7562	-7.31	147	-	160	0	62	K.SITDYGPPEEFLSK.V
		2371.2090	2370.2017	2370.1995	0.94	147	-	167	1	87	K.SITDYGPPEEFLSKVDYLLGK.Q
	gi|661878401|emb|CDP17859.1|	1241.6853	1240.6780	1240.6816	-2.85	202	-	211	0	72	K.QYYVISVLTR.T
1316	43334	J24
	gi|1531849935|ref|XP_027170919.1| Mass: 28735 Score: 594 Expect: 5.3e-055 Matches: 31
		oxygen-evolving enhancer protein 2, chloroplastic-like [Coffea eugenioides]
		Observed	Mr(expt)	Mr(calc)	ppm	Start		End	Miss	Ions	Peptide
		1173.6289	1172.6216	1172.6190	2.27	116	-	125	0	74	K.EVEFPGQVLR.Y
		1225.6929	1224.6856	1224.6866	-0.86	202	-	211	0	59	K.QYYVIAVLTR.T
		1496.7466	1495.7393	1495.7379	0.93	212	-	225	1	119	R.TADGDEGGKHQLIR.A
		1560.7274	1559.7201	1559.7256	-3.51	91	-	104	0	84	K.TNTDYIPYNGAGFK.L
		1582.7552	1581.7480	1581.7562	-5.23	147	-	160	0	76	K.SITDYGPPEEFLSK.V
		2371.2097	2370.2024	2370.1995	1.25	147	-	167	1	85	K.SITDYGPPEEFLSKVDYLLGK.Q
	gi|661878401|emb|CDP17859.1|	1241.6892	1240.6819	1240.6816	0.30	202	-	211	0	62	K.QYYVISVLTR.T
1318	43334	M08
	gi|1531874945|ref|XP_027183681.1| Mass: 26381 Score: 447 Expect: 2.7e-040 Matches: 19
		chlorophyll a-b binding protein 6A, chloroplastic [Coffea eugenioides]
		Observed	Mr(expt)	Mr(calc)	ppm	Start		End	Miss	Ions	Peptide
		1189.5895	1188.5822	1188.5775	3.97	73	-	82	0	79	R.FGEVPENLER.Y
		1334.6558	1333.6485	1333.6448	2.74	83	-	92	1	71	R.YKESELIHCR.W
		1355.6598	1354.6525	1354.6558	-2.40	167	-	179	0	78	K.YPGGAFDPLGFSK.D
		1483.7548	1482.7475	1482.7507	-2.18	166	-	179	1	66	K.KYPGGAFDPLGFSK.D
		1611.8508	1610.8436	1610.8457	-1.32	165	-	179	2	20	K.KKYPGGAFDPLGFSK.D
		1766.8757	1765.8685	1765.8675	0.52	167	-	183	1	60	K.YPGGAFDPLGFSKDPAK.F
		1894.9702	1893.9629	1893.9625	0.23	166	-	183	2	22	K.KYPGGAFDPLGFSKDPAK.F
1340	43334	N09
	gi|1527581577|ref|XP_027066837.1| Mass: 30358 Score: 495 Expect: 4.2e-045 Matches: 22
		2-Cys peroxiredoxin BAS1, chloroplastic [Coffea arabica]
		Observed	Mr(expt)	Mr(calc)	ppm	Start		End	Miss	Ions	Peptide
		1025.5442	1024.5369	1024.5593	-21.86	266	-	274	1	24	K.LSKEFFAAI.-
		1077.5947	1076.5875	1076.5866	0.80	177	-	185	0	41	K.YPLISDITR.S
		1705.9371	1704.9299	1704.9271	1.62	211	-	226	0	35	K.EGVIQHATINNLAIGR.S
		1788.9904	1787.9831	1787.9781	2.77	169	-	185	1	130	K.AGGLGDLKYPLISDITR.S
		1917.0832	1916.0760	1916.0731	1.51	168	-	185	2	96	R.KAGGLGDLKYPLISDITR.S
		2492.3977	2491.3904	2491.3911	-0.25	204	-	226	1	109	R.GLFIIDKEGVIQHATINNLAIGR.S
1346	43334	O09
	gi|1527581577|ref|XP_027066837.1| Mass: 30358 Score: 565 Expect: 4.2e-052 Matches: 21
		2-Cys peroxiredoxin BAS1, chloroplastic [Coffea arabica]
		Observed	Mr(expt)	Mr(calc)	ppm	Start		End	Miss	Ions	Peptide
		1025.5477	1024.5405	1024.5593	-18.40	266	-	274	1	33	K.LSKEFFAAI.-
		1077.5903	1076.5831	1076.5866	-3.29	177	-	185	0	38	K.YPLISDITR.S
		1705.9316	1704.9244	1704.9271	-1.60	211	-	226	0	64	K.EGVIQHATINNLAIGR.S
		1788.9883	1787.9810	1787.9781	1.61	169	-	185	1	138	K.AGGLGDLKYPLISDITR.S
		1917.0834	1916.0761	1916.0731	1.57	168	-	185	2	150	R.KAGGLGDLKYPLISDITR.S
		2492.3972	2491.3899	2491.3911	-0.45	204	-	226	1	80	R.GLFIIDKEGVIQHATINNLAIGR.S
		3091.5505	3090.5433	3090.5550	-3.79	77	-	104	1	2	R.ASELPLVGNQAPDFEAEAVFDQEFIKVK.L
1362	25151	K09
	gi|1531835629|ref|XP_027164371.1| Mass: 22578 Score: 461 Expect: 1.1e-041 Matches: 23
		photosystem I reaction center subunit II, chloroplastic-like [Coffea eugenioides]
		Observed	Mr(expt)	Mr(calc)	ppm	Start		End	Miss	Ions	Peptide
		1175.6245	1174.6172	1174.6128	3.76	129	-	138	1	61	R.KEQCLALGTR.L
		1267.6539	1266.6467	1266.6397	5.51	143	-	151	1	51	K.YKISYQFYR.V
		1330.6766	1329.6694	1329.6677	1.24	165	-	176	1	80	K.DGVYPEKVNPGR.Q
		1482.7808	1481.7735	1481.7667	4.60	141	-	151	2	67	R.SKYKISYQFYR.V
		1527.7908	1526.7835	1526.7882	-3.06	152	-	164	0	51	R.VFPNGEVQYLHPK.D
		2850.4805	2849.4732	2849.4712	0.70	59	-	87	0	41	K.AAPAGFTPPQLDPNTPSPIFAGSTGGLLR.K
1377	47637	F15
	gi|1531812461|ref|XP_027151319.1| Mass: 20282 Score: 139 Expect: 1.7e-009 Matches: 4
		50S ribosomal protein L12, chloroplastic-like [Coffea eugenioides]
		Observed	Mr(expt)	Mr(calc)	ppm	Start		End	Miss	Ions	Peptide
		1706.7564	1705.7491	1705.8159	-39.18	124	-	138	0	133	K.TEFDVVIEDVPSNSR.I
	gi|1531835629|ref|XP_027164371.1| Mass: 22578 Score: 137 Expect: 2.7e-009 Matches: 11
		photosystem I reaction center subunit II, chloroplastic-like [Coffea eugenioides]
		Observed	Mr(expt)	Mr(calc)	ppm	Start		End	Miss	Ions	Peptide
		1330.6143	1329.6070	1329.6677	-45.67	165	-	176	1	56	K.DGVYPEKVNPGR.Q
		1527.7141	1526.7068	1526.7882	-53.27	152	-	164	0	42	R.VFPNGEVQYLHPK.D
	gi|1527581577|ref|XP_027066837.1| Mass: 30358 Score: 109 Expect: 1.7e-006 Matches: 6
		2-Cys peroxiredoxin BAS1, chloroplastic [Coffea arabica]
		Observed	Mr(expt)	Mr(calc)	ppm	Start		End	Miss	Ions	Peptide
		1788.9144	1787.9072	1787.9781	-39.70	169	-	185	1	26	K.AGGLGDLKYPLISDITR.S
		1900.9781	1899.9709	1900.0418	-37.32	186	-	203	0	91	R.SISAAYNVLIPDQGIALR.G
1384	43334	F14
	gi|1531848120|ref|XP_027169990.1| Mass: 25237 Score: 111 Expect: 1.1e-006 Matches: 14
		cytochrome b6-f complex iron-sulfur subunit 1, chloroplastic [Coffea eugenioides]
		Observed	Mr(expt)	Mr(calc)	ppm	Start		End	Miss	Ions	Peptide
		1391.7223	1390.7150	1390.7092	4.15	139	-	150	1	23	K.GDPTYLVVEKDR.T
		2133.1597	2132.1524	2132.1477	2.18	132	-	150	2	62	R.TLTQGLKGDPTYLVVEKDR.T
1500	25151	L16
	gi|1527478725|ref|XP_027091667.1| Mass: 49517 Score: 94 Expect: 5.4e-005 Matches: 18
		glyceraldehyde-3-phosphate dehydrogenase B, chloroplastic [Coffea arabica]
		Observed	Mr(expt)	Mr(calc)	ppm	Start		End	Miss	Ions	Peptide
		1263.6462	1262.6390	1262.6255	10.7	345	-	356	0	41	R.GLTAEDVNAAFR.K
		1391.7450	1390.7377	1390.7205	12.4	345	-	357	1	22	R.GLTAEDVNAAFRK.V
		1419.7532	1418.7459	1418.7266	13.6	344	-	356	1	9	K.RGLTAEDVNAAFR.K
		1964.1260	1963.1187	1963.1102	4.31	327	-	344	1	25	R.VPTPNVSVVDLVVNVEKR.G
1560	43334	K10
	gi|1531812774|ref|XP_027151484.1| Mass: 17586 Score: 183 Expect: 6.7e-014 Matches: 22
		MLP-like protein 34 [Coffea eugenioides]
		Observed	Mr(expt)	Mr(calc)	ppm	Start		End	Miss	Ions	Peptide
		1036.5066	1035.4993	1035.4985	0.78	74	-	81	1	33	R.FKVDEENR.I
		1296.6276	1295.6203	1295.6292	-6.88	29	-	39	0	32	K.AHQLPNLCSEK.L
		1469.6273	1468.6200	1468.6259	-4.01	16	-	28	0	65	K.SDPDEFFHSFGGK.A
		1848.9913	1847.9841	1847.9880	-2.14	82	-	97	1	4	R.IVTLEAIEGDIKEQYK.S
1627	43334	P24
	gi|1531808856|ref|XP_027149408.1| Mass: 16924 Score: 126 Expect: 3.4e-008 Matches: 7
		plastocyanin [Coffea eugenioides]
		Observed	Mr(expt)	Mr(calc)	ppm	Start		End	Miss	Ions	Peptide
		1962.8491	1961.8418	1961.8400	0.92	147	-	164	0	71	K.GTYSFYCSPHQGAGMVGK.V + Oxidation (M)
		2472.1526	2471.1453	2471.1354	4.03	100	-	123	0	53	K.NNAGFPHNVVFDEDGVPSGVDASK.I
1662	25151	L01
	gi|1527479082|ref|XP_027091856.1| Mass: 14559 Score: 147 Expect: 2.7e-010 Matches: 14
		thioredoxin H-type-like [Coffea arabica]
		Observed	Mr(expt)	Mr(calc)	ppm	Start		End	Miss	Ions	Peptide
		1219.6907	1218.6834	1218.7012	-14.63	45	-	55	0	82	R.FIAPILAEFAK.K
		1926.9342	1925.9269	1925.9128	7.33	29	-	44	1	17	K.KLVVVDFTASWCGPCR.F + Dioxidation (W)
1701	43334	L10
	gi|1527490692|ref|XP_027100526.1| Mass: 17570 Score: 193 Expect: 6.7e-015 Matches: 11
		MLP-like protein 34 [Coffea arabica]
		Observed	Mr(expt)	Mr(calc)	ppm	Start		End	Miss	Ions	Peptide
		1440.7390	1439.7317	1439.7409	-6.35	103	-	115	1	31	K.FQVISKGDSNFAK.W
		1814.8757	1813.8685	1813.8675	0.50	14	-	28	1	60	R.IKFDPDEYFHTFAGK.A
		1835.0314	1834.0241	1834.0200	2.24	58	-	73	2	79	K.LLTYAIDGKVETVKER.I
1835	47626	G16
	gi|1184802862|gb|ARJ62402.1| Mass: 14411 Score: 387 Expect: 2.7e-034 Matches: 13
		ATP synthase CF1 epsilon subunit (plastid) [Coffea arabica]
		Observed	Mr(expt)	Mr(calc)	ppm	Start		End	Miss	Ions	Peptide
		1128.6405	1127.6332	1127.6298	3.00	111	-	120	0	48	R.QTIEANLALR.R
		1284.7393	1283.7320	1283.7309	0.81	111	-	121	1	61	R.QTIEANLALRR.A
		1440.8373	1439.8300	1439.8320	-1.42	110	-	121	2	57	K.RQTIEANLALRR.A
		3092.7588	3091.7515	3091.7393	3.93	21	-	50	0	169	K.EIILPTNSGQIGVLPNHAPIATAVDIGILR.I
	gi|1184802842|gb|ARJ62382.1| Mass: 38981 Score: 81 Expect: 0.0011 Matches: 5
		photosystem II protein D1 (plastid) [Coffea arabica]
		Observed	Mr(expt)	Mr(calc)	ppm	Start		End	Miss	Ions	Peptide
		1459.7390	1458.7317	1458.7255	4.25	258	-	269	0	72	R.LIFQYASFNNSR.S
1837	43334	N10
	gi|1184802862|gb|ARJ62402.1| Mass: 14411 Score: 162 Expect: 8.4e-012 Matches: 17
		ATP synthase CF1 epsilon subunit (plastid) [Coffea arabica]
		Observed	Mr(expt)	Mr(calc)	ppm	Start		End	Miss	Ions	Peptide
		1128.6351	1127.6279	1127.6298	-1.76	111	-	120	0	30	R.QTIEANLALR.R
		1199.6897	1198.6824	1198.6782	3.53	122	-	132	2	4	R.ARTRVEAINAV.-
		1284.7393	1283.7320	1283.7309	0.81	111	-	121	1	35	R.QTIEANLALRR.A
		1440.8375	1439.8302	1439.8320	-1.25	110	-	121	2	29	K.RQTIEANLALRR.A
1934	43334	O07
	gi|83375926|gb|ABC17801.1| Mass: 14121 Score: 468 Expect: 2.1e-042 Matches: 36
		plastid ribulose-1,5-bisphosphate carboxylase/oxygenase small subunit, partial [Coffea arabica]
		Observed	Mr(expt)	Mr(calc)	ppm	Start		End	Miss	Ions	Peptide
		1123.5088	1122.5015	1122.4917	8.78	88	-	95	0	52	K.EYPNCWVR.I
		1139.5049	1138.4976	1138.4866	9.69	88	-	95	0	(26)	K.EYPNCWVR.I + Oxidation (HW)
		1155.5043	1154.4970	1154.4815	13.4	88	-	95	0	(38)	K.EYPNCWVR.I + Dioxidation (W)
		1226.6191	1225.6119	1225.5992	10.3	44	-	52	1	32	K.GFVYREYHR.S
		1489.8381	1488.8309	1488.8123	12.5	104	-	116	0	137	R.QVQCISFIAAKPK.G
		1825.8412	1824.8339	1824.7930	22.4	53	-	66	1	26	R.SPGYYDGRYWTMWK.L + Oxidation (M)
		2404.3779	2403.3707	2403.3097	25.4	96	-	116	1	62	R.IIGFDNVRQVQCISFIAAKPK.G
		3071.6951	3070.6878	3070.6114	24.9	6	-	30	2	36	K.KYETLSYLPDLTDEQLLKEIDYLIR.S
2274	43334	J07
	gi|1527584126|ref|XP_027068147.1| Mass: 32180 Score: 266 Expect: 3.4e-022 Matches: 18
		S-formylglutathione hydrolase-like isoform X1 [Coffea arabica]
		Observed	Mr(expt)	Mr(calc)	ppm	Start		End	Miss	Ions	Peptide
		1030.4706	1029.4633	1029.4702	-6.70	13	-	20	1	16	K.MFDGFNKR.Y + Oxidation (M)
		1695.9320	1694.9247	1694.9203	2.62	73	-	89	0	152	R.VASIEGVALIAPDTSPR.G
		1972.0444	1971.0372	1971.0313	2.98	129	-	145	0	72	K.ELPTLLSENFPQLDISR.A
2278	43334	N19
	gi|1531823430|ref|XP_027159352.1| Mass: 51891 Score: 592 Expect: 8.4e-055 Matches: 39
		ribulose bisphosphate carboxylase/oxygenase activase, chloroplastic isoform X1 [Coffea eugenioides]
		Observed	Mr(expt)	Mr(calc)	ppm	Start		End	Miss	Ions	Peptide
		1022.5667	1021.5594	1021.5379	21.0	314	-	322	0	40	R.IGVCTGIFR.A
		1228.6179	1227.6106	1227.5958	12.1	173	-	182	0	63	K.SFQCELVFAK.M
		1326.6498	1325.6425	1325.6153	20.5	304	-	313	1	28	K.FYWAPTRDDR.I
		1358.6417	1357.6344	1357.6051	21.6	304	-	313	1	(27)	K.FYWAPTRDDR.I + Dioxidation (W)
		1651.7655	1650.7582	1650.7333	15.1	74	-	88	0	56	K.GLSTDTSDDQQDITR.G
		1728.7633	1727.7560	1727.7430	7.57	223	-	237	0	40	K.MCCLFINDLDAGAGR.L + Oxidation (M)
		1882.9844	1881.9771	1881.9625	7.75	334	-	350	0	112	K.LVDTFPGQSIDFFGALR.A
		2075.1626	2074.1553	2074.1463	4.36	279	-	297	0	42	R.VPVIVTGNDFSTLYAPLIR.D
		2725.2495	2724.2422	2724.2562	-5.13	440	-	465	0	99	K.AAQQVGVPVPEGCTDPNANNFDPTAR.S
	gi|1071927831|gb|AOS89097.1| Mass: 45780 Score: 102 Expect: 8.4e-006 Matches: 16
		ribulose-1,5-bisphosphate carboxylase/oxygenase large subunit, partial (chloroplast) [Coffea sp. CPG15038]
		Observed	Mr(expt)	Mr(calc)	ppm	Start		End	Miss	Ions	Peptide
		1465.7809	1464.7736	1464.7474	17.9	120	-	132	0	53	K.TFQGPPHGIQVER.D
2282	40529	I01
	gi|1531849935|ref|XP_027170919.1| Mass: 28735 Score: 297 Expect: 2.7e-025 Matches: 13
		oxygen-evolving enhancer protein 2, chloroplastic-like [Coffea eugenioides]
		Observed	Mr(expt)	Mr(calc)	ppm	Start		End	Miss	Ions	Peptide
		1173.6331	1172.6258	1172.6190	5.81	116	-	125	0	21	K.EVEFPGQVLR.Y
		1359.6748	1358.6675	1358.6718	-3.13	251	-	263	1	68	R.KYIESTAGSFSVA.-
		1496.7523	1495.7450	1495.7379	4.77	212	-	225	1	97	R.TADGDEGGKHQLIR.A
		1560.7240	1559.7167	1559.7256	-5.70	91	-	104	0	44	K.TNTDYIPYNGAGFK.L
		2371.2263	2370.2190	2370.1995	8.26	147	-	167	1	42	K.SITDYGPPEEFLSKVDYLLGK.Q
		1351.6882	1350.6810	1350.6932	-9.05	78	-	90	0	94	A.AYGEAANVFGKPK.T	semi-trypsin
2286	43334	M10
	gi|1531852444|ref|XP_027172277.1| Mass: 22776 Score: 117 Expect: 2.7e-007 Matches: 12
		thioredoxin M4, chloroplastic-like [Coffea eugenioides]
		Observed	Mr(expt)	Mr(calc)	ppm	Start		End	Miss	Ions	Peptide
		1247.7069	1246.6996	1246.7285	-23.15	136	-	146	0	5	R.IIHPVIDELAK.E
		1278.7053	1277.6980	1277.7231	-19.61	196	-	206	1	20	K.QVLTTSIEKFL.-
		1795.9868	1794.9795	1794.9879	-4.68	136	-	151	1	42	R.IIHPVIDELAKEYAGK.L
		2037.1674	2036.1601	2036.1670	-3.38	136	-	153	2	24	R.IIHPVIDELAKEYAGKLK.C
2296	47637	D5
	gi|1531868107|ref|XP_027180365.1| Mass: 94878 Score: 505 Expect: 4.2e-046 Matches: 42
		elongation factor 2 [Coffea eugenioides]
		Observed	Mr(expt)	Mr(calc)	ppm	Start		End	Miss	Ions	Peptide
		1248.6790	1247.6717	1247.6986	-21.57	2	-	11	2	41	M.VKFTAEELRR.I
		1346.7565	1345.7492	1345.7718	-16.77	713	-	724	0	63	R.VIYASQLTAKPR.L
		1360.5437	1359.5364	1359.5799	-31.96	233	-	243	1	4	K.FGVDESKMMER.L + 2 Oxidation (M)
		1457.7838	1456.7765	1456.8184	-28.74	151	-	162	1	20	R.IRPVLTVNKMDR.C + Oxidation (M)
		1502.8527	1501.8454	1501.8729	-18.30	712	-	724	1	45	R.RVIYASQLTAKPR.L
		1742.8834	1741.8761	1741.9039	-15.95	771	-	786	0	105	K.AYLPVVESFGFSGTLR.A
		1807.9027	1806.8954	1806.9224	-14.92	464	-	479	1	80	K.NATLTNEKEVDAHPIR.A
		2385.1084	2384.1011	2384.1396	-16.16	349	-	368	1	14	K.YRVENLYEGPLDDQYANAVR.N
	gi|661888167|emb|CDP08284.1|	1486.8539	1485.8466	1485.8779	-21.09	700	-	712	1	92	R.RVIYAAQLTAKPR.L
2303	43334	I11
	gi|7708197|emb|CAB90035.1| Mass: 52800 Score: 1170 Expect: 1.3e-112 Matches: 44
		ATP synthase beta subunit, partial (chloroplast) [Coffea arabica]
		Observed	Mr(expt)	Mr(calc)	ppm	Start		End	Miss	Ions	Peptide
		1328.6593	1327.6520	1327.6633	-8.52	185	-	198	0	141	K.AHGGVSVFGGVGER.T
		1433.7637	1432.7564	1432.7674	-7.70	271	-	284	0	97	R.FVQAGSEVSALLGR.M
		1487.7424	1486.7352	1486.8429	-72.44	172	-	184	0	47	K.TVLIMELINNIAK.A + Oxidation (M)
		1617.7892	1616.7819	1616.7981	-10.00	225	-	239	0	65	K.VALVYGQMNEPPGAR.M + Oxidation (M)
		1929.0027	1927.9954	1928.0004	-2.56	103	-	120	0	154	R.IFNVLGEPVDNLGAVDTR.T
		1949.9901	1948.9828	1948.9894	-3.39	255	-	270	0	130	R.DVNEQDVLLFIDNIFR.F
		2077.0215	2076.0142	2076.0198	-2.68	353	-	371	0	52	K.GIYPAVDPLDSTSTMLQPR.I + Oxidation (M)
		2097.0938	2096.0865	2096.0936	-3.41	81	-	102	0	(149)	R.GMEVIDTGAPLSVPVGGATLGR.I
		2113.0869	2112.0796	2112.0885	-4.21	81	-	102	0	151	R.GMEVIDTGAPLSVPVGGATLGR.I + Oxidation (M)
		2355.1636	2354.1563	2354.1649	-3.64	46	-	66	0	168	R.DTVGQPINVTCEVQQLLGNNR.V
2310	25151	K11
	gi|83375926|gb|ABC17801.1| Mass: 14121 Score: 298 Expect: 2.1e-025 Matches: 25
		plastid ribulose-1,5-bisphosphate carboxylase/oxygenase small subunit, partial [Coffea arabica]
		Observed	Mr(expt)	Mr(calc)	ppm	Start		End	Miss	Ions	Peptide
		1123.4097	1122.4024	1122.4917	-79.52	88	-	95	0	46	K.EYPNCWVR.I
		1155.4016	1154.3943	1154.4815	-75.48	88	-	95	0	(32)	K.EYPNCWVR.I + Dioxidation (W)
		1226.5068	1225.4996	1225.5992	-81.32	44	-	52	1	37	K.GFVYREYHR.S
		1489.6855	1488.6783	1488.8123	-89.99	104	-	116	0	108	R.QVQCISFIAAKPK.G
		1825.6555	1824.6482	1824.7930	-79.32	53	-	66	1	21	R.SPGYYDGRYWTMWK.L + Oxidation (M)
		2215.9219	2214.9146	2215.0772	-73.41	31	-	48	1	10	R.SGWVPCLEFELEKGFVYR.E
2311	43334	K17
	gi|1531836679|ref|XP_027164938.1| Mass: 47967 Score: 384 Expect: 5.3e-034 Matches: 36
		glutamine synthetase leaf isozyme, chloroplastic [Coffea eugenioides]
		Observed	Mr(expt)	Mr(calc)	ppm	Start		End	Miss	Ions	Peptide
		1612.7474	1611.7402	1611.7390	0.75	337	-	350	1	83	R.HKDHISAYGEGNER.R
		1768.8444	1767.8371	1767.8401	-1.68	337	-	351	2	21	R.HKDHISAYGEGNERR.L
		1817.8700	1816.8627	1816.8493	7.41	356	-	371	0	(58)	K.HETADINTFSWGVANR.G
		1849.8507	1848.8434	1848.8391	2.35	356	-	371	0	78	K.HETADINTFSWGVANR.G + Dioxidation (W)
		2217.1094	2216.1021	2216.0974	2.11	352	-	371	1	45	R.LTGKHETADINTFSWGVANR.G
[truncated: 86 more rows]

## Sheet: Parameters
Database : Coffea-prot 20190117 (133773 sequences; 61164866 residues)
Protein scores greater than 64 are significant (p<0.05).
Individual ions scores > 40 indicate identity or extensive homology (p<0.05).
Enzyme : Trypsin
Fixed modifications : Carbamidomethyl (C)
Variable modifications : Dioxidation (W),Oxidation (HW),Oxidation (M),Trp->Kynurenin (W)
Mass values : Monoisotopic
Protein Mass : Unrestricted
Peptide Mass Tolerance : ± 100 ppm
Fragment Mass Tolerance: ± 0.5 Da
Max Missed Cleavages : 2
Instrument type : MALDI-TOF-TOF
significant identification
several protein in the spot
blast result
low homology (<85%)
