# Supplementary material for: Primary Metabolism Is Distinctly Modulated by Plant Resistance Inducers in Coffea arabica Leaves Infected by Hemileia vastatrix
Source: Front Plant Sci. 2020 Mar 20;11:309. doi: 10.3389/fpls.2020.00309 (PMC7099052; doi:10.3389/fpls.2020.00309)
Supplement: Supplementary file 7 [file Table_4.xlsx]

## Sheet: Table S4
Supplemental Table S4 - Annotation of coffee leaf proteins
# superfamily	Short name superfamily	Spot number	Protein Identification	Acession no.	Biological process	Localization Class	Enzyme Codes
1	AAT_I superfamily	512	glutamate-1-semialdehyde 2,1-aminomutase, chloroplastic-like [Coffea eugenioides]	1531806915	tetrapyrrole synthesis.GSA	cytoplasm	EC:5.4.3.8
1	AAT_I superfamily	673	glutamate-1-semialdehyde 2,1-aminomutase, chloroplastic-like [Coffea eugenioides]	1531806915	tetrapyrrole synthesis.GSA	cytoplasm	EC:5.4.3.8
2	ABA_WDS superfamily	656	abscisic stress-ripening protein 5-like isoform X1 [Coffea arabica]	1527472202	not assigned.unknown	nucleus
2	ABA_WDS superfamily	708	abscisic stress-ripening protein 5-like [Coffea eugenioides]	1531806318	not assigned.unknown	peroxisome
2	ABA_WDS superfamily	957	abscisic stress-ripening protein 5-like [Coffea eugenioides]	1531806318	not assigned.unknown	peroxisome
3	Abhydrolase superfamily	951	S-formylglutathione hydrolase isoform X1 [Coffea eugenioides]	1531854920	C1-metabolism	secreted	EC:3.1.2.12; EC:3.1.1.1
3	Abhydrolase superfamily	957	S-formylglutathione hydrolase isoform X1 [Coffea eugenioides]	1531854920	C1-metabolism	secreted	EC:3.1.2.12; EC:3.1.1.1
3	Abhydrolase superfamily	2274	S-formylglutathione hydrolase-like isoform X1 [Coffea arabica]	1527584126	C1-metabolism	cytoplasm	EC:3.1.2.12; EC:3.1.1.1
4	AcnA superfamily	181	aconitate hydratase, cytoplasmic isoform X2 [Coffea eugenioides]	1531848986	TCA / org transformation.TCA.aconitase	chloroplast	EC:4.2.1.3
4	AcnA superfamily	183	aconitate hydratase, cytoplasmic [Coffea arabica]	1527562521	TCA / org transformation.TCA.aconitase	cytoplasm	EC:4.2.1.3
4	AcnA superfamily	2321	aconitate hydratase, cytoplasmic [Coffea arabica]	1527562521	TCA / org transformation.TCA.aconitase	cytoplasm	EC:4.2.1.3
5	Aldo_ket_red superfamily	878	auxin-induced protein PCNT115-like [Coffea eugenioides]	1531837410	hormone metabolism.auxin.induced-regulated-responsive-activated	chloroplast membrane
6	AmyAc_family superfamily	260	galactinol--sucrose galactosyltransferase [Coffea eugenioides]	1531812739	minor CHO metabolism.raffinose family.raffinose synthases.known	cytoplasm
7	catalase_like superfamily	621	catalase isozyme 3-like [Coffea eugenioides]	1531807868	redox.dismutases and catalases	cytoplasm	EC:1.11.1.7; EC:1.11.1.6
8	chaperonin_like superfamily	570	ruBisCO large subunit-binding protein subunit alpha [Coffea eugenioides]	1531800591	protein.folding	chloroplast
8	chaperonin_like superfamily	571	LOW QUALITY PROTEIN: ruBisCO large subunit-binding protein subunit alpha-like [Coffea arabica]	1527493650	protein.folding	chloroplast
8	chaperonin_like superfamily	576	LOW QUALITY PROTEIN: ruBisCO large subunit-binding protein subunit alpha-like [Coffea arabica]	1527493650	protein.folding	chloroplast
8	chaperonin_like superfamily	581	ruBisCO large subunit-binding protein subunit beta, chloroplastic [Coffea eugenioides]	1531799225	protein.folding	chloroplast
8	chaperonin_like superfamily	588	ruBisCO large subunit-binding protein subunit beta, chloroplastic-like [Coffea arabica]	1527498762	protein.folding	chloroplast
8	chaperonin_like superfamily	596	ruBisCO large subunit-binding protein subunit beta, chloroplastic-like [Coffea arabica]	1527498762	protein.folding	chloroplast
8	chaperonin_like superfamily	2325	ruBisCO large subunit-binding protein subunit beta, chloroplastic [Coffea eugenioides]	1531799225	protein.folding	chloroplast
9	Chloroa_b-bind superfamily	1176	chlorophyll a-b binding protein of LHCII type 1-like [Coffea eugenioides]	1531879126	PS.lightreaction.photosystem II.LHC-II	chloroplast membrane
9	Chloroa_b-bind superfamily	1245	chlorophyll a-b binding protein of LHCII type 1 [Coffea eugenioides]	1531876544	PS.lightreaction.photosystem II.LHC-II	chloroplast
9	Chloroa_b-bind superfamily	1249	chlorophyll a-b binding protein of LHCII type 1-like [Coffea arabica]	1527620709	PS.lightreaction.photosystem II.LHC-II	chloroplast
9	Chloroa_b-bind superfamily	1251	chlorophyll a-b binding protein of LHCII type 1-like [Coffea eugenioides]	1531879126	PS.lightreaction.photosystem II.LHC-II	chloroplast membrane
9	Chloroa_b-bind superfamily	1281	chlorophyll a-b binding protein 36, chloroplastic [Coffea eugenioides]	1531849907	PS.lightreaction.photosystem II.LHC-II	chloroplast
9	Chloroa_b-bind superfamily	1294	chlorophyll a-b binding protein 36, chloroplastic [Coffea eugenioides]	1531849907	PS.lightreaction.photosystem II.LHC-II	chloroplast
9	Chloroa_b-bind superfamily	1318	chlorophyll a-b binding protein 6A, chloroplastic [Coffea eugenioides]	1531874945	PS.lightreaction.photosystem I.LHC-I	chloroplast membrane
10	ClpB_D2-small superfamily	248	ATP-dependent Clp protease ATP-binding subunit ClpA homolog CD4B, chloroplastic [Coffea eugenioides]	1531841929	protein.degradation.serine protease	chloroplast
10	ClpB_D2-small superfamily	261	ATP-dependent Clp protease ATP-binding subunit ClpA homolog CD4B, chloroplastic [Coffea eugenioides]	1531841929	protein.degradation.serine protease	chloroplast
10	ClpB_D2-small superfamily	271	ATP-dependent Clp protease ATP-binding subunit ClpA homolog CD4B, chloroplastic [Coffea eugenioides]	1531841929	protein.degradation.serine protease	chloroplast
11	cpn10 superfamily	1203	20 kDa chaperonin, chloroplastic [Coffea arabica]	1527565416	protein.folding	chloroplast	EC:1.97.1
11	cpn10 superfamily	1220	20 kDa chaperonin, chloroplastic [Coffea eugenioides]	1531855779	protein.folding	chloroplast	EC:1.97.1
12	cupin_like superfamily	727	auxin-binding protein ABP20-like [Coffea arabica]	1527586180	stress.abiotic.unspecified	chloroplast
12	cupin_like superfamily	771	auxin-binding protein ABP20-like [Coffea arabica]	1527586180	stress.abiotic.unspecified	chloroplast
12	cupin_like superfamily	839	auxin-binding protein ABP20-like [Coffea arabica]	1527581463	stress.abiotic.unspecified	secreted
12	cupin_like superfamily	1021	germin-like protein 5-1 [Coffea eugenioides]	1531824757	stress.abiotic.unspecified	secreted	EC:4.1.1.2; EC:1.15.1.1
13	Cupredoxin superfamily	1074	plastocyanin [Coffea arabica]	1527477840	PS.lightreaction.other electron carrier (ox/red).plastocyanin	chloroplast
13	Cupredoxin superfamily	1627	plastocyanin [Coffea eugenioides]	1531808856	PS.lightreaction.other electron carrier (ox/red).plastocyanin	chloroplast
14	DEXDc superfamily	666	eukaryotic initiation factor 4A-14 [Coffea eugenioides]	1531870565	protein.synthesis.initiation	chloroplast membrane	EC:3.6.1.3; EC:3.6.1.15
15	DUF1795 superfamily	1297	oxygen-evolving enhancer protein 2, chloroplastic-like [Coffea eugenioides]	1531849935	PS.lightreaction.photosystem II.PSII polypeptide subunits	chloroplast
15	DUF1795 superfamily	1316	oxygen-evolving enhancer protein 2, chloroplastic-like [Coffea eugenioides]	1531849935	PS.lightreaction.photosystem II.PSII polypeptide subunits	chloroplast
15	DUF1795 superfamily	2282	oxygen-evolving enhancer protein 2, chloroplastic-like [Coffea eugenioides]	1531849935	PS.lightreaction.photosystem II.PSII polypeptide subunits	chloroplast
16	Enolase_N superfamily	645	enolase [Coffea eugenioides]	1531857771	glycolysis.cytosolic branch.enolase	cytoplasm	EC:4.2.1.11
17	Epimerase superfamily	661	chloroplast stem-loop binding protein of 41 kDa a, chloroplastic-like [Coffea arabica]	1527504431	RNA.regulation of transcription.unclassified	chloroplast
17	Epimerase superfamily	827	chloroplast stem-loop binding protein of 41 kDa a, chloroplastic [Coffea eugenioides]	1531799762	RNA.regulation of transcription.unclassified	cytoplasm
17	Epimerase superfamily	828	chloroplast stem-loop binding protein of 41 kDa a, chloroplastic [Coffea eugenioides]	1531799762	RNA.regulation of transcription.unclassified	cytoplasm
18	F1-ATPase_gamma superfamily	866	ATP synthase gamma chain, chloroplastic [Coffea arabica]	1527619509	PS.lightreaction.ATP synthase.gamma chain	mitochondrion	EC:3.6.1.3; EC:3.6.1.15
18	F1-ATPase_delta superfamily	1835	ATP synthase CF1 epsilon subunit (plastid) [Coffea arabica]	1184802862	PS.lightreaction.ATP synthase.epsilon chain	mitochondrion	EC:3.6.1.3; EC:3.6.1.15
18	F1-ATPase_delta superfamily	1837	ATP synthase CF1 epsilon subunit (plastid) [Coffea arabica]	1184802862	PS.lightreaction.ATP synthase.epsilon chain	mitochondrion	EC:3.6.1.3; EC:3.6.1.15
19	Ferritin_like superfamily	1166	ferritin [Coffea arabica]	290020584	metal handling.binding, chelation and storage	chloroplast membrane	EC:1.16.3.1; EC:1.16.3
19	Ferritin_like superfamily	1172	ferritin [Coffea arabica]	290020584	metal handling.binding, chelation and storage	chloroplast membrane	EC:1.16.3.1; EC:1.16.3
19	Ferritin_like superfamily	1176	ferritin [Coffea arabica]	290020584	metal handling.binding, chelation and storage	chloroplast membrane	EC:1.16.3.1; EC:1.16.3
20	FIG superfamily	853	sedoheptulose-1,7-bisphosphatase, chloroplastic [Coffea arabica]	1527522116	PS.calvin cycle.seduheptulose bisphosphatase	chloroplast	EC:3.1.3.23; EC:3.1.3.11; EC:3.1.3.41
20	FIG superfamily	855	sedoheptulose-1,7-bisphosphatase, chloroplastic [Coffea eugenioides]	1531831609	PS.calvin cycle.seduheptulose bisphosphatase	cytoplasm	EC:3.1.3.23; EC:3.1.3.11; EC:3.1.3.41
20	FIG superfamily	857	sedoheptulose-1,7-bisphosphatase, chloroplastic [Coffea arabica]	1527522116	PS.calvin cycle.seduheptulose bisphosphatase	chloroplast	EC:3.1.3.23; EC:3.1.3.11; EC:3.1.3.41
21	FliI [ATP synthase] superfamily	270	ATP synthase CF1 beta subunit (plastid) [Coffea arabica]	1184802831	PS.lightreaction.ATP synthase.beta subunit	cytoplasm	EC:3.6.1.3; EC:3.6.1.15
21	FliI [ATP synthase] superfamily	324	ATP synthase CF1 alpha subunit, partial (plastid) [Coffea heterocalyx]	385267655	PS.lightreaction.ATP synthase.alpha subunit	cytoplasm	EC:3.6.1.3; EC:3.6.1.15
21	FliI [ATP synthase] superfamily	330	ATP synthase CF1 alpha subunit, partial (plastid) [Coffea heterocalyx]	385267655	PS.lightreaction.ATP synthase.alpha subunit	cytoplasm	EC:3.6.1.3; EC:3.6.1.15
21	FliI [ATP synthase] superfamily	442	V-type proton ATPase catalytic subunit A [Coffea eugenioides]	1531843504	transport.p- and v-ATPases	cytoplasm	EC:3.6.1.3; EC:3.6.1.15
21	FliI [ATP synthase] superfamily	501	ATP synthase CF1 alpha subunit (plastid) [Coffea arabica]	1184802828	PS.lightreaction.ATP synthase.alpha subunit	cytoplasm	EC:3.6.1.3; EC:3.6.1.15
21	FliI [ATP synthase] superfamily	588	ATP synthase CF1 alpha subunit, partial (plastid) [Coffea heterocalyx]	385267655	PS.lightreaction.ATP synthase.alpha subunit	cytoplasm	EC:3.6.1.3; EC:3.6.1.15
21	FliI [ATP synthase] superfamily	596	ATP synthase CF1 alpha subunit, partial (plastid) [Coffea heterocalyx]	385267655	PS.lightreaction.ATP synthase.alpha subunit	cytoplasm	EC:3.6.1.3; EC:3.6.1.15
21	FliI [ATP synthase] superfamily	602	ATP synthase CF1 alpha subunit (plastid) [Coffea arabica]	1184802828	PS.lightreaction.ATP synthase.alpha subunit	cytoplasm	EC:3.6.1.3; EC:3.6.1.15
21	FliI [ATP synthase] superfamily	603	ATP synthase CF1 alpha subunit, partial (plastid) [Coffea heterocalyx]	385267655	PS.lightreaction.ATP synthase.alpha subunit	cytoplasm	EC:3.6.1.3; EC:3.6.1.15
21	FliI [ATP synthase] superfamily	603	V-type proton ATPase subunit B2-like [Coffea arabica]	1527623277	transport.p- and v-ATPases.H+-transporting two-sector ATPase.subunit B	cytoplasm
21	FliI [ATP synthase] superfamily	606	ATP synthase CF1 alpha subunit, partial (plastid) [Coffea heterocalyx]	385267655	PS.lightreaction.ATP synthase.alpha subunit	cytoplasm	EC:3.6.1.3; EC:3.6.1.15
21	FliI [ATP synthase] superfamily	606	V-type proton ATPase subunit B2-like [Coffea arabica]	1527623277	transport.p- and v-ATPases.H+-transporting two-sector ATPase.subunit B	cytoplasm
21	FliI [ATP synthase] superfamily	607	ATP synthase CF1 alpha subunit (plastid) [Coffea arabica]	1184802828	PS.lightreaction.ATP synthase.alpha subunit	cytoplasm	EC:3.6.1.3; EC:3.6.1.15
21	FliI [ATP synthase] superfamily	608	ATP synthase CF1 alpha subunit (plastid) [Coffea arabica]	1184802828	PS.lightreaction.ATP synthase.alpha subunit	cytoplasm	EC:3.6.1.3; EC:3.6.1.15
21	FliI [ATP synthase] superfamily	609	ATP synthase CF1 alpha subunit (plastid) [Coffea arabica]	1184802828	PS.lightreaction.ATP synthase.alpha subunit	cytoplasm	EC:3.6.1.3; EC:3.6.1.15
21	FliI [ATP synthase] superfamily	609	V-type proton ATPase subunit B2 [Coffea arabica]	1527618542	transport.p- and v-ATPases.H+-transporting two-sector ATPase.subunit B	cytoplasm
21	FliI [ATP synthase] superfamily	618	ATP synthase CF1 beta subunit (plastid) [Coffea arabica]	1184802831	PS.lightreaction.ATP synthase.beta subunit	cytoplasm	EC:3.6.1.3; EC:3.6.1.15
21	FliI [ATP synthase] superfamily	631	ATP synthase beta subunit, partial (chloroplast) [Coffea arabica]	7708197	PS.lightreaction.ATP synthase.beta subunit	cytoplasm	EC:3.6.1.3; EC:3.6.1.15
21	FliI [ATP synthase] superfamily	634	ATP synthase beta subunit, partial (chloroplast) [Coffea arabica]	7708197	PS.lightreaction.ATP synthase.beta subunit	cytoplasm	EC:3.6.1.3; EC:3.6.1.15
21	FliI [ATP synthase] superfamily	639	ATP synthase subunit beta, mitochondrial [Coffea arabica]	1527484704	mitochondrial electron transport / ATP synthesis.F1-ATPase	mitochondrion	EC:3.6.1.3; EC:3.6.1.15
21	FliI [ATP synthase] superfamily	666	ATP synthase CF1 beta subunit (chloroplast) [Coffea canephora]	1025806370	PS.lightreaction.ATP synthase.beta subunit	cytoplasm	EC:3.6.1.3; EC:3.6.1.15
21	FliI [ATP synthase] superfamily	737	V-type proton ATPase catalytic subunit A [Coffea eugenioides]	1531843504	transport.p- and v-ATPases	cytoplasm	EC:3.6.1.3; EC:3.6.1.15
21	FliI [ATP synthase] superfamily	2303	ATP synthase beta subunit, partial (chloroplast) [Coffea arabica]	7708197	PS.lightreaction.ATP synthase.beta subunit	cytoplasm	EC:3.6.1.3; EC:3.6.1.15
21	FliI [ATP synthase] superfamily	2319	ATP synthase CF1 alpha subunit, partial (plastid) [Coffea heterocalyx]	385267655	PS.lightreaction.ATP synthase.alpha subunit	cytoplasm	EC:3.6.1.3; EC:3.6.1.15
21	FliI [ATP synthase] superfamily	2325	ATP synthase CF1 alpha subunit, partial (plastid) [Coffea heterocalyx]	385267655	PS.lightreaction.ATP synthase.alpha subunit	cytoplasm	EC:3.6.1.3; EC:3.6.1.15
22	GH18_chitinase-like superfamily	905	acidic endochitinase-like [Coffea arabica]	1527489669	stress.biotic.PR-proteins	secreted
22	GH18_chitinase-like superfamily	910	acidic endochitinase-like [Coffea eugenioides]	1531815855	stress.biotic.PR-proteins	secreted
22	GH18_chitinase-like superfamily	913	acidic endochitinase-like [Coffea arabica]	1527489669	stress.biotic.PR-proteins	secreted
22	GH18_chitinase-like superfamily	914	acidic endochitinase-like [Coffea arabica]	1527489669	stress.biotic.PR-proteins	secreted
22	GH18_chitinase-like superfamily	925	acidic endochitinase-like [Coffea arabica]	1527489669	stress.biotic.PR-proteins	secreted
22	GH18_chitinase-like superfamily	951	acidic endochitinase-like [Coffea eugenioides]	1531815855	stress.biotic.PR-proteins	secreted
22	GH18_chitinase-like superfamily	952	acidic endochitinase-like [Coffea arabica]	1527484586	stress.biotic.PR-proteins	secreted
22	GH18_chitinase-like superfamily	953	acidic endochitinase-like [Coffea arabica]	1527489669	stress.biotic.PR-proteins	secreted
22	GH18_chitinase-like superfamily	955	acidic endochitinase-like [Coffea arabica]	1527484586	stress.biotic.PR-proteins	secreted
23	GH38-57_N_LamB_YdjC_SF superfamily	418	probable alpha-mannosidase At5g13980 isoform X2 [Coffea arabica]	1527545620	misc.gluco-, galacto- and mannosidases.alpha-mannosidase	chloroplast	EC:3.2.1.24
24	Gln-synt_C superfamily	707	glutamine synthetase leaf isozyme, chloroplastic-like [Coffea arabica]	1527542490	N-metabolism.ammonia metabolism.glutamine synthetase	chloroplast membrane	EC:6.3.1.2
24	Gln-synt_C superfamily	2311	glutamine synthetase leaf isozyme, chloroplastic [Coffea eugenioides]	1531836679	N-metabolism.ammonia metabolism.glutamine synthetase	chloroplast	EC:6.3.1.2
25	Gp_dh_N superfamily	699	glyceraldehyde-3-phosphate dehydrogenase B, chloroplastic [Coffea arabica]	1527478725	PS.calvin cycle.GAP	chloroplast
25	Gp_dh_N superfamily	700	glyceraldehyde-3-phosphate dehydrogenase B, chloroplastic [Coffea arabica]	1527478725	PS.calvin cycle.GAP	chloroplast
25	Gp_dh_N superfamily	1500	glyceraldehyde-3-phosphate dehydrogenase B, chloroplastic [Coffea arabica]	1527478725	PS.calvin cycle.GAP	chloroplast
26	GTP_EFTU superfamily	181	elongation factor 2 [Coffea eugenioides]	1531868107	protein.synthesis.elongation	ribosome	EC:3.6.1.15
26	GTP_EFTU superfamily	183	elongation factor 2 [Coffea eugenioides]	1531868107	protein.synthesis.elongation	ribosome	EC:3.6.1.15
26	GTP_EFTU superfamily	321	elongation factor G-2, chloroplastic-like [Coffea arabica]	1527609809	protein.synthesis.elongation	chloroplast	EC:3.6.1.15
26	GTP_EFTU superfamily	324	elongation factor G-2, chloroplastic-like [Coffea arabica]	1527609809	protein.synthesis.elongation	chloroplast	EC:3.6.1.15
26	GTP_EFTU superfamily	328	elongation factor G-2, chloroplastic-like [Coffea arabica]	1527609809	protein.synthesis.elongation	chloroplast	EC:3.6.1.15
26	GTP_EFTU superfamily	330	elongation factor G-2, chloroplastic-like [Coffea arabica]	1527609809	protein.synthesis.elongation	chloroplast	EC:3.6.1.15
26	GTP_EFTU superfamily	2296	elongation factor 2 [Coffea eugenioides]	1531868107	protein.synthesis.elongation	ribosome	EC:3.6.1.15
27	HSP70 superfamily	285	heat shock cognate 70 kDa protein 2-like [Coffea eugenioides]	1531823375	stress.abiotic.heat	cytoplasm
27	HSP70 superfamily	404	heat shock cognate 70 kDa protein 2 [Coffea eugenioides]	1531799105	stress.abiotic.heat	cytoplasm	EC:1.3.1.74
27	HSP70 superfamily	405	heat shock cognate 70 kDa protein 2 [Coffea eugenioides]	1531799105	stress.abiotic.heat	cytoplasm	EC:1.3.1.74
27	HSP70 superfamily	423	stromal 70 kDa heat shock-related protein, chloroplastic-like [Coffea arabica]	1527470781	stress.abiotic.heat	chloroplast	EC:1.3.1.74
27	HSP70 superfamily	425	stromal 70 kDa heat shock-related protein, chloroplastic-like [Coffea arabica]	1527478027	stress.abiotic.heat	chloroplast	EC:1.3.1.74
27	HSP70 superfamily	427	stromal 70 kDa heat shock-related protein, chloroplastic-like [Coffea arabica]	1527470781	stress.abiotic.heat	chloroplast	EC:1.3.1.74
27	HSP70 superfamily	443	heat shock 70 kDa protein, mitochondrial [Coffea arabica]	1527512911	stress.abiotic.heat	chloroplast
28	ICL_KPHMT superfamily	850	fructose-bisphosphate aldolase 1, chloroplastic [Coffea eugenioides]	1531866305	PS.calvin cycle.aldolase	cytoplasm	EC:4.1.2.13
28	ICL_KPHMT superfamily	852	fructose-bisphosphate aldolase 1, chloroplastic [Coffea arabica]	1527604218	PS.calvin cycle.aldolase	chloroplast membrane	EC:4.1.2.13
28	ICL_KPHMT superfamily	1027	triosephosphate isomerase, cytosolic [Coffea arabica]	1527522406	glycolysis.cytosolic branch.triosephosphate isomerase (TPI)	cytoplasm	EC:5.3.1.1
28	ICL_KPHMT superfamily	2323	triosephosphate isomerase, cytosolic [Coffea arabica]	1527522406	glycolysis.cytosolic branch.triosephosphate isomerase (TPI)	cytoplasm	EC:5.3.1.1
29	Ldh_1_C superfamily	827	malate dehydrogenase, mitochondrial [Coffea eugenioides]	1531848797	TCA / org transformation.TCA.malate DH	chloroplast	EC:1.1.1.37
30	MDR superfamily	791	2-methylene-furan-3-one reductase-like [Coffea eugenioides]	1531871961	misc.oxidases - copper, flavone etc	cytoplasm	EC:1.6.5.5
30	MDR superfamily	817	2-methylene-furan-3-one reductase-like [Coffea arabica]	1527480760	misc.oxidases - copper, flavone etc	mitochondrion	EC:1.6.5.5
31	Metalloenzyme superfamily	555	2,3-bisphosphoglycerate-independent phosphoglycerate mutase [Coffea eugenioides]	1531848506	glycolysis.cytosolic branch.phosphoglycerate mutase	cytoplasm	EC:5.4.2.1
32	MSP superfamily	1007	oxygen-evolving enhancer protein 1, chloroplastic [Coffea eugenioides]	1531816163	PS.lightreaction.photosystem II.PSII polypeptide subunits	chloroplast
32	MSP superfamily	1010	oxygen-evolving enhancer protein 1, chloroplastic [Coffea eugenioides]	1531816163	PS.lightreaction.photosystem II.PSII polypeptide subunits	chloroplast
32	MSP superfamily	1014	oxygen-evolving enhancer protein 1, chloroplastic [Coffea eugenioides]	1531816163	PS.lightreaction.photosystem II.PSII polypeptide subunits	chloroplast
33	NADB_Rossmann superfamily	700	UDP-D-apiose/UDP-D-xylose synthase 2 [Coffea eugenioides]	1531805595	cell wall.precursor synthesis.AXS	chloroplast
33	NADB_Rossmann superfamily	852	isoflavone reductase homolog PCBER-like [Coffea eugenioides]	1531818231	secondary metabolism.flavonoids.isoflavones.isoflavone reductase	chloroplast
33	NADB_Rossmann superfamily	875	isoflavone reductase homolog PCBER-like [Coffea eugenioides]	1531818231	secondary metabolism.flavonoids.isoflavones.isoflavone reductase	chloroplast
33	NADB_Rossmann superfamily	880	isoflavone reductase homolog PCBER-like [Coffea eugenioides]	1531818231	secondary metabolism.flavonoids.isoflavones.isoflavone reductase	chloroplast
33	NADB_Rossmann superfamily	889	isoflavone reductase homolog PCBER-like [Coffea eugenioides]	1531818231	secondary metabolism.flavonoids.isoflavones.isoflavone reductase	chloroplast
33	NADB_Rossmann superfamily	898	isoflavone reductase homolog PCBER-like [Coffea eugenioides]	1531818231	secondary metabolism.flavonoids.isoflavones.isoflavone reductase	chloroplast
33	NADB_Rossmann superfamily	899	isoflavone reductase homolog PCBER-like [Coffea eugenioides]	1531818231	secondary metabolism.flavonoids.isoflavones.isoflavone reductase	chloroplast
34	NADH-G_4Fe-4S_3 superfamily	319	NADH dehydrogenase [ubiquinone] iron-sulfur protein 1, mitochondrial [Coffea arabica]	1527604080	mitochondrial electron transport / ATP synthesis.NADH-DH.localisation not clear	mitochondrion	EC:1.6.99.5; EC:1.6.99.3; EC:1.6.5.3
35	NagD superfamily	957	phosphoglycolate phosphatase 1B, chloroplastic-like [Coffea arabica]	1527621177	PS.photorespiration.phosphoglycolate phosphatase	chloroplast	EC:3.1.3.41
36	NBD_sugar-kinase_HSP70_actin superfamily	704	actin-66-like [Coffea eugenioides]	1531810061	cell.organisation.cytoskeleton.actin.Actin	cytoplasm
36	NBD_sugar-kinase_HSP70_actin superfamily	713	actin-7 [Coffea eugenioides]	1531865127	cell.organisation.cytoskeleton.actin.Actin	cytoplasm
37	Ntn_hydrolase superfamily	1200	proteasome subunit alpha type-2-A [Coffea eugenioides]	1531811536	protein.degradation.ubiquitin.proteasom	chloroplast membrane	EC:3.4.25
38	PAP_fibrillin superfamily	1166	plastid-lipid-associated protein 6, chloroplastic [Coffea eugenioides]	1531836645	cell.organisation	chloroplast
39	Peptidase_M16_C superfamily	600	probable mitochondrial-processing peptidase subunit beta, mitochondrial [Coffea eugenioides]	1531812459	protein.targeting.mitochondria	mitochondrion	EC:3.4.24
39	Peptidase_M16_C superfamily	601	probable mitochondrial-processing peptidase subunit beta, mitochondrial [Coffea eugenioides]	1531812459	protein.targeting.mitochondria	mitochondrion	EC:3.4.24
40	Phosphoglycerate_kinase superfamily	684	phosphoglycerate kinase, chloroplastic [Coffea arabica]	1527563431	PS.calvin cycle.phosphoglycerate kinase	chloroplast	EC:2.7.2.3
40	Phosphoglycerate_kinase superfamily	688	phosphoglycerate kinase, chloroplastic-like [Coffea arabica]	1527557669	PS.calvin cycle.phosphoglycerate kinase	chloroplast	EC:2.7.2.3
41	plant_peroxidase_like superfamily	983	L-ascorbate peroxidase, cytosolic-like [Coffea arabica]	1527502141	redox.ascorbate and glutathione.ascorbate	cytoplasm	EC:1.11.1.7; EC:1.11.1.11
41	plant_peroxidase_like superfamily	1021	thylakoid lumenal 29 kDa protein, chloroplastic isoform X2 [Coffea eugenioides]	1531806871	redox.ascorbate and glutathione.ascorbate	chloroplast	EC:1.11.1.7
41	plant_peroxidase_like superfamily	1073	LOW QUALITY PROTEIN: L-ascorbate peroxidase 2, cytosolic-like [Coffea arabica]	1527493806	redox.ascorbate and glutathione.ascorbate	cytoplasm	EC:1.11.1.7; EC:1.11.1.11
42	PLN00048 superfamily	1285	chlorophyll a-b binding protein 8, chloroplastic [Coffea arabica]	1527556260	PS.lightreaction.photosystem I.LHC-I	chloroplast
42	PLN00048 superfamily	1290	chlorophyll a-b binding protein 8, chloroplastic [Coffea arabica]	1527556260	PS.lightreaction.photosystem I.LHC-I	chloroplast
42	PLN00048 superfamily	1292	chlorophyll a-b binding protein 8, chloroplastic [Coffea arabica]	1527556260	PS.lightreaction.photosystem I.LHC-I	chloroplast
43	PLN02300 superfamily	898	lactoylglutathione lyase GLX1 [Coffea eugenioides]	1531878450	Biodegradation of Xenobiotics.lactoylglutathione lyase	cytoplasm	EC:4.4.1.5
45	P-loop_NTPase superfamily	672	ribulose bisphosphate carboxylase/oxygenase activase, chloroplastic isoform X1 [Coffea eugenioides]	1531823430	PS.calvin cycle.rubisco interacting	secreted
45	P-loop_NTPase superfamily	682	ribulose bisphosphate carboxylase/oxygenase activase, chloroplastic-like isoform X1 [Coffea arabica]	1527509478	PS.calvin cycle.rubisco interacting	chloroplast
45	P-loop_NTPase superfamily	687	ribulose bisphosphate carboxylase/oxygenase activase, chloroplastic isoform X1 [Coffea eugenioides]	1531823430	PS.calvin cycle.rubisco interacting	secreted
45	P-loop_NTPase superfamily	738	ribulose bisphosphate carboxylase/oxygenase activase, chloroplastic isoform X2 [Coffea eugenioides]	1531823432	PS.calvin cycle.rubisco interacting	cytoplasm
45	P-loop_NTPase superfamily	744	ribulose bisphosphate carboxylase/oxygenase activase, chloroplastic-like isoform X2 [Coffea arabica]	1527509480	PS.calvin cycle.rubisco interacting	peroxisome
45	P-loop_NTPase superfamily	745	ribulose bisphosphate carboxylase/oxygenase activase, chloroplastic-like isoform X2 [Coffea arabica]	1527509480	PS.calvin cycle.rubisco interacting	peroxisome
45	P-loop_NTPase superfamily	752	ribulose bisphosphate carboxylase/oxygenase activase, chloroplastic isoform X2 [Coffea eugenioides]	1531823432	PS.calvin cycle.rubisco interacting	cytoplasm
45	P-loop_NTPase superfamily	756	ribulose bisphosphate carboxylase/oxygenase activase, chloroplastic isoform X2 [Coffea eugenioides]	1531823432	PS.calvin cycle.rubisco interacting	cytoplasm
45	P-loop_NTPase superfamily	758	ribulose bisphosphate carboxylase/oxygenase activase, chloroplastic isoform X2 [Coffea eugenioides]	1531823432	PS.calvin cycle.rubisco interacting	cytoplasm
45	P-loop_NTPase superfamily	759	ribulose bisphosphate carboxylase/oxygenase activase, chloroplastic isoform X2 [Coffea eugenioides]	1531823432	PS.calvin cycle.rubisco interacting	cytoplasm
45	P-loop_NTPase superfamily	810	ribulose bisphosphate carboxylase/oxygenase activase, chloroplastic isoform X2 [Coffea arabica]	1527522303	PS.calvin cycle.rubisco interacting	chloroplast
45	P-loop_NTPase superfamily	2278	ribulose bisphosphate carboxylase/oxygenase activase, chloroplastic isoform X1 [Coffea eugenioides]	1531823430	PS.calvin cycle.rubisco interacting	secreted
45	P-loop_NTPase superfamily	2312	ribulose bisphosphate carboxylase/oxygenase activase, chloroplastic-like isoform X1 [Coffea arabica]	1527509478	PS.calvin cycle.rubisco interacting	chloroplast
46	Pnp superfamily	738	30S ribosomal protein S1, chloroplastic [Coffea eugenioides]	1531838241	protein.synthesis.ribosomal protein.prokaryotic.unknown organellar.30S subunit.S1	cytoplasm
47	Porin3 superfamily	999	mitochondrial outer membrane protein porin of 36 kDa [Coffea eugenioides]	1531818695	transport.porins	cytoplasm
48	PPO1_DWL superfamily	533	polyphenol oxidase I, chloroplastic-like [Coffea eugenioides]	1531848767	redox.oxidation-reduction process	chloroplast membrane	EC:1.10.3; EC:1.10.3.1
48	PPO1_DWL superfamily	541	polyphenol oxidase I, chloroplastic-like [Coffea eugenioides]	1531848767	redox.oxidation-reduction process	chloroplast membrane	EC:1.10.3; EC:1.10.3.1
49	PsaD superfamily	1043	photosystem I reaction center subunit II, chloroplastic-like [Coffea eugenioides]	1531835629	PS.lightreaction.photosystem I.PSI polypeptide subunits	chloroplast
49	PsaD superfamily	1362	photosystem I reaction center subunit II, chloroplastic-like [Coffea eugenioides]	1531835629	PS.lightreaction.photosystem I.PSI polypeptide subunits	chloroplast
49	PsaD superfamily	1377	photosystem I reaction center subunit II, chloroplastic-like [Coffea eugenioides]	1531835629	PS.lightreaction.photosystem I.PSI polypeptide subunits	chloroplast
50	PSII_BNR superfamily	870	photosystem II stability/assembly factor HCF136, chloroplastic-like isoform X2 [Coffea arabica]	1527485756	PS.lightreaction.photosystem II.biogenesis	secreted
50	PSII_BNR superfamily	874	photosystem II stability/assembly factor HCF136, chloroplastic-like isoform X2 [Coffea arabica]	1527485756	protein.assembly and cofactor ligation	secreted
50	PSII_BNR superfamily	885	photosystem II stability/assembly factor HCF136, chloroplastic-like isoform X2 [Coffea arabica]	1527485756	protein.assembly and cofactor ligation	secreted
51	QcrA superfamily	1384	cytochrome b6-f complex iron-sulfur subunit 1, chloroplastic [Coffea eugenioides]	1531848120	PS.lightreaction.cytochrome b6/f	chloroplast	EC:1.10.9; EC:1.10.9.1
52	Ribosomal protein L7/L12 superfamily	1377	50S ribosomal protein L12, chloroplastic-like [Coffea eugenioides]	1531812461	protein.synthesis.ribosomal protein.prokaryotic.chloroplast.50S subunit.L12	cytoplasm
53	Ribosomal_S5 superfamily	987	30S ribosomal protein S5, chloroplastic-like [Coffea arabica]	1527511266	protein.synthesis.ribosomal protein.prokaryotic.chloroplast.30S subunit.S5	chloroplast
54	RuBisCO_large superfamily	492	ribulose-1,5-bisphosphate carboxylase/oxygenase large subunit, partial (chloroplast) [Coffea arabica]	1164901	PS.calvin cycle.rubisco large subunit	chloroplast	EC:4.1.1.39
54	RuBisCO_large superfamily	545	ribulose-1,5-bisphosphate carboxylase/oxygenase large subunit, partial (chloroplast) [Coffea sp. Pettersson and Nilsson 765]	11230404	PS.calvin cycle.rubisco large subunit	chloroplast	EC:4.1.1.39
54	RuBisCO_large superfamily	617	ribulose-1,5-bisphosphate carboxylase/oxygenase large subunit, partial (chloroplast) [Coffea arabica]	1164901	PS.calvin cycle.rubisco large subunit	chloroplast	EC:4.1.1.39
54	RuBisCO_large superfamily	618	ribulose 1,5 bisphosphatase carboxylase large subunit, partial (chloroplast) [Coffea canephora]	401066060	PS.calvin cycle.rubisco large subunit	chloroplast	EC:4.1.1.39
54	RuBisCO_large superfamily	621	ribulose-1,5-bisphosphate carboxylase/oxygenase large subunit, partial (chloroplast) [Coffea arabica]	1164901	PS.calvin cycle.rubisco large subunit	chloroplast	EC:4.1.1.39
54	RuBisCO_large superfamily	624	ribulose-1,5-bisphosphate carboxylase/oxygenase large subunit, partial (chloroplast) [Coffea sp. Pettersson and Nilsson 765]	11230404	PS.calvin cycle.rubisco large subunit	chloroplast	EC:4.1.1.39
54	RuBisCO_large superfamily	625	ribulose-1,5-bisphosphate carboxylase/oxygenase large subunit, partial (chloroplast) [Coffea arabica]	1164901	PS.calvin cycle.rubisco large subunit	chloroplast	EC:4.1.1.39
54	RuBisCO_large superfamily	626	ribulose-1,5-bisphosphate carboxylase/oxygenase large subunit (plastid) [Coffea arabica]	1184802834	PS.calvin cycle.rubisco large subunit	chloroplast	EC:4.1.1.39
54	RuBisCO_large superfamily	628	ribulose-1,5-bisphosphate carboxylase/oxygenase large subunit (plastid) [Coffea arabica]	1184802834	PS.calvin cycle.rubisco large subunit	chloroplast	EC:4.1.1.39
54	RuBisCO_large superfamily	639	ribulose-1,5-bisphosphate carboxylase/oxygenase large subunit, partial (chloroplast) [Coffea melanocarpa]	1771463	PS.calvin cycle.rubisco large subunit	chloroplast	EC:4.1.1.39
54	RuBisCO_large superfamily	657	ribulose-1,5-bisphosphate carboxylase/oxygenase large subunit, partial (chloroplast) [Coffea arabica]	1164901	PS.calvin cycle.rubisco large subunit	chloroplast	EC:4.1.1.39
54	RuBisCO_large superfamily	697	ribulose-1,5-bisphosphate carboxylase/oxygenase large subunit (plastid) [Coffea arabica]	1184802834	PS.calvin cycle.rubisco large subunit	chloroplast	EC:4.1.1.39
54	RuBisCO_large superfamily	987	ribulose 1,5 bisphosphatase carboxylase large subunit, partial (chloroplast) [Coffea canephora]	401066060	PS.calvin cycle.rubisco large subunit	chloroplast	EC:4.1.1.39
54	RuBisCO_large superfamily	1074	ribulose-1,5-bisphosphate carboxylase/oxygenase large subunit, partial (chloroplast) [Coffea melanocarpa]	1771463	PS.calvin cycle.rubisco large subunit	chloroplast	EC:4.1.1.39
55	RuBisCO_small_like superfamily	1934	plastid ribulose-1,5-bisphosphate carboxylase/oxygenase small subunit, partial [Coffea arabica]	83375926	PS.calvin cycle.rubisco small subunit	chloroplast	EC:4.1.1.39
55	RuBisCO_small_like superfamily	2310	plastid ribulose-1,5-bisphosphate carboxylase/oxygenase small subunit, partial [Coffea arabica]	83375926	PS.calvin cycle.rubisco small subunit	chloroplast	EC:4.1.1.39
55	RuBisCO_small_like superfamily	2316	plastid ribulose-1,5-bisphosphate carboxylase/oxygenase small subunit, partial [Coffea arabica]	83375926	PS.calvin cycle.rubisco small subunit	chloroplast	EC:4.1.1.39
55	RuBisCO_small_like superfamily	2329	ribulose bisphosphate carboxylase small chain SSU8, chloroplastic-like isoform X1 [Coffea eugenioides]	1531862918	PS.calvin cycle.rubisco small subunit	cytoplasm	EC:4.1.1.39
56	S-AdoMet_synt_C superfamily	657	S-adenosylmethionine synthase 3 [Coffea eugenioides]	1531825679	metal handling.binding, chelation and storage	cytoplasm	EC:2.5.1.6
57	SDR superfamily	999	uncharacterized protein At5g02240-like [Coffea arabica]	1527566594	protein.degradation	cytoplasm
57	SDR superfamily	1021	uncharacterized protein At5g02240-like [Coffea arabica]	1527566594	protein.degradation	cytoplasm
58	SelB superfamily	512	elongation factor TuB, chloroplastic [Coffea arabica]	1527551826	protein.synthesis.elongation	cytoplasm	EC:3.6.1.15
58	SelB superfamily	673	elongation factor TuB, chloroplastic [Coffea arabica]	1527551826	protein.synthesis.elongation	cytoplasm	EC:3.6.1.15
59	Sod_Fe_C superfamily	1172	superoxide dismutase [Fe], chloroplastic-like isoform X1 [Coffea arabica]	1527508859	redox.dismutases and catalases	chloroplast	EC:1.15.1.1
60	SRPBCC superfamily	1560	MLP-like protein 34 [Coffea eugenioides]	1531812774	stress.biotic	cytoplasm
60	SRPBCC superfamily	1701	MLP-like protein 34 [Coffea arabica]	1527490692	stress. biotic	cytoplasm
61	Thioredoxin_like superfamily	1043	2-Cys peroxiredoxin BAS1, chloroplastic [Coffea arabica]	1527581577	redox.peroxiredoxin.BAS1	chloroplast	EC:1.11.1.15; EC:1.11.1.7
61	Thioredoxin_like superfamily	1340	2-Cys peroxiredoxin BAS1, chloroplastic [Coffea arabica]	1527581577	redox.peroxiredoxin.BAS1	chloroplast	EC:1.11.1.15; EC:1.11.1.7
61	Thioredoxin_like superfamily	1346	2-Cys peroxiredoxin BAS1, chloroplastic [Coffea arabica]	1527581577	redox.peroxiredoxin.BAS1	chloroplast	EC:1.11.1.15; EC:1.11.1.7
61	Thioredoxin_like superfamily	1377	2-Cys peroxiredoxin BAS1, chloroplastic [Coffea arabica]	1527581577	redox.peroxiredoxin.BAS1	chloroplast	EC:1.11.1.15; EC:1.11.1.7
61	Thioredoxin_like superfamily	1662	thioredoxin H-type-like [Coffea arabica]	1527479082	redox.thioredoxin	cytoplasm
61	Thioredoxin_like superfamily	2286	thioredoxin M4, chloroplastic-like [Coffea eugenioides]	1531852444	redox.thioredoxin	cytoplasm
62	TIP49 superfamily	493	ATP-dependent zinc metalloprotease FTSH 2, chloroplastic [Coffea eugenioides]	1531812697	protein.degradation.metalloprotease	cytoplasm	EC:3.4.24; EC:3.6.1.3; EC:3.6.1.15; EC:3.6.4.3
62	TIP49 superfamily	498	ATP-dependent zinc metalloprotease FTSH 2, chloroplastic [Coffea eugenioides]	1531812697	protein.degradation.metalloprotease	cytoplasm	EC:3.4.24; EC:3.6.1.3; EC:3.6.1.15; EC:3.6.4.3
62	TIP49 superfamily	504	ATP-dependent zinc metalloprotease FTSH 2, chloroplastic [Coffea eugenioides]	1531812697	protein.degradation.metalloprotease	cytoplasm	EC:3.4.24; EC:3.6.1.3; EC:3.6.1.15; EC:3.6.4.3
62	TIP49 superfamily	505	ATP-dependent zinc metalloprotease FTSH 2, chloroplastic [Coffea eugenioides]	1531812697	protein.degradation.metalloprotease	cytoplasm	EC:3.4.24; EC:3.6.1.3; EC:3.6.1.15; EC:3.6.4.3
63	TktA superfamily	412	transketolase, chloroplastic [Coffea eugenioides]	1531823890	PS.calvin cycle	chloroplast	EC:2.2.1.1
63	TktA superfamily	414	transketolase, chloroplastic [Coffea arabica]	1527513560	PS.calvin cycle	cytoplasm	EC:2.2.1.1
63	TktA superfamily	416	transketolase, chloroplastic [Coffea eugenioides]	1531823890	PS.calvin cycle	chloroplast	EC:2.2.1.1
63	TktA superfamily	417	transketolase, chloroplastic [Coffea eugenioides]	1531823890	PS.calvin cycle	chloroplast	EC:2.2.1.1
63	TktA superfamily	418	transketolase, chloroplastic [Coffea arabica]	1527513560	PS.calvin cycle	cytoplasm	EC:2.2.1.1
64	Tubulin superfamily	492	tubulin beta chain [Coffea eugenioides]	1531877609	cell.organisation.cytoskeleton.mikrotubuli	cytoplasm	EC:3.6.1.15
64	Tubulin superfamily	651	tubulin beta chain [Coffea eugenioides]	1531877609	cell.organisation.cytoskeleton.mikrotubuli	cytoplasm	EC:3.6.1.15
64	Tubulin superfamily	2319	tubulin alpha-3 chain [Coffea eugenioides]	1531800431	cell.organisation.cytoskeleton.mikrotubuli	nucleus	EC:3.6.1.15
65	Udk superfamily	801	phosphoribulokinase, chloroplastic-like [Coffea arabica]	1527610096	PS.calvin cycle.PRK	cytoplasm	EC:2.7.1.48; EC:2.7.1.19
65	Udk superfamily	808	phosphoribulokinase, chloroplastic-like [Coffea arabica]	1527610096	PS.calvin cycle.PRK	cytoplasm	EC:2.7.1.48; EC:2.7.1.19
65	Udk superfamily	810	phosphoribulokinase, chloroplastic-like [Coffea arabica]	1527610096	PS.calvin cycle.PRK	cytoplasm	EC:2.7.1.48; EC:2.7.1.19
66	YbbN superfamily	646	protein disulfide-isomerase-like [Coffea arabica]	1527470599	redox.thioredoxin.PDIL	endoplasmic reticulum	EC:5.3.4.1

## Sheet: Table footnote
Footnote
Short name superfamily	Superfamily according to NCBI classification
Spot number	The number that identify the protein spots on 2-DE gel Supplemental Figure S1
Protein Identification	The proteins were identified by MALDI-TOF/TOF-MS/MS followed by homology search in NCBI Coffea database
Acession no.	The accession number from GenBank assigned to the polypeptide after MS/MS analysis
Biological process	Functional characterization of the proteins based on MapMan 'Bin' and Go ontology
Localization Class	Protein sub-cellular location was based on LocTree3 crossing information with MapMan 'Bin' and Go ontology
Enzyme Codes	Enzymatic classification of the identified proteins was assigned using Gene Ontology Annotation
MapMan ‘Bin’ ontology (http://mapman.gabipd.org/web/guest/mapman) using Mercator Automated Sequence Annotation Pipeline (http://mapman.gabipd.org/web/guest/app/mercator)
Lohse, M., Nagel, A., Herter, T., May, P., Schroda, M., Zrenner, R., et al. (2014). Mercator: a fast and simple web server for genome scale functional annotation of plant sequence data. Plant Cell Environ. 37, 1250–1258. doi: 10.1111/pce.12231
Gene Ontology Annotation (GO; http://www.geneontology.org) using Blast2GO software (version 5 basic, http://www.blast2go.de/)
Conesa, A., and Gotz, S. (2008). Blast2GO: a comprehensive suite for functional analysis in plant genomics. Int. J. Plant Genomics 619832. doi: 10.1155/2008/619832
LocTree3 (https://rostlab.org/services/loctree2/)
Goldberg, T., Hecht, M., Hamp, T., Karl, T., Yachdav, G., Ahmed, N., et al. (2014). LocTree3 prediction of localization. Nucl. Acids Res. 42, 350–355. doi: 10.1093/nar/gku396
