# Supplementary material for: Primary Metabolism Is Distinctly Modulated by Plant Resistance Inducers in Coffea arabica Leaves Infected by Hemileia vastatrix
Source: Front Plant Sci. 2020 Mar 20;11:309. doi: 10.3389/fpls.2020.00309 (PMC7099052; doi:10.3389/fpls.2020.00309)
Supplement: Supplementary file 8 [file Table_5.XLSX]

## Sheet: savedrecs (1)
Supplemental Table S5 - Available literature on leaf descriptive proteomes (Web of Science accessed on 12th March 2019). The search returned 40 research papers, and after validation, information of the descriptive proteome was found in 16 papers. A more detailed analysis show that leaf proteome functional annotation is available for 7 papers. Search criteria: Topic: ((((proteom*) AND (leaf AND re…
Title	Journal	year of publication	DOI	available functional annotation for leaf descriptive proteome (y/n)
Proteomic analysis of tea plants (Camellia sinensis) with purple young shoots during leaf development	Plos One	2017	10.1371/journal.pone.0177816	yes
Sugarcane proteomics: Establishment of a protein extraction method for 2-DE in stalk tissues and initiation of sugarcane proteome reference map	Electrophoresis	2010	10.1002/elps.200900779	no
Analysis of Phaseolus vulgaris Response to Its Association with Trichoderma harzianum (ALL-42) in the Presence or Absence of the Phytopathogenic Fungi Rhizoctonia solani and Fusarium solani	Plos One	2014	10.1371/journal.pone.0098234	yes
Mapping the leaf proteome of Miscanthus sinensis and its application to the identification of heat-responsive proteins	Planta	2013	10.1007/s00425-013-1900-6	yes
Separation and identification of Musa acuminate Colla (banana) leaf proteins by two-dimensional gel electrophoresis and mass spectrometry	Genetics and Molecular Research	2013	10.4238/2013.December.19.6	yes
Analysis of Peanut Leaf Proteome	Journal of Proteome Research	2010	10.1021/pr901009n	yes
Separation and identification of soybean leaf proteins by two-dimensional gel electrophoresis and mass spectrometry	Phytochemistry	2006	10.1016/j.phytochem.2006.09.002	yes
Proteome reference maps of vegetative tissues in pea. An investigation of nitrogen mobilization from leaves during seed filling	Plant Physiology	2004	10.1104/pp.104.041947	yes
Using quantitative proteomics of Arabidopsis roots and leaves to predict metabolic activity	Physiologia Plantarum	2006	10.1111/j.1399-3054.2006.00746.x	no (leaf & root consider together)
Reference proteome map of buckwheat (Fagopyrum esculentum and Fagopyrum tataricum) leaf and stem cultured under light or dark	Australian Journal of Crop Science	2010	not available	no (leaf & stem consider together)
Recent advances in proteomics of cereals	Biotechnology and Genetic Engineering Reviews	2016	10.1080/02648725.2016.1272357	no (review - allowed to retrive two additional papers)
Establishing a Leaf Proteome Reference Map for Ginkgo biloba Provides Insight into Potential Ethnobotanical Uses	Journal of Agricultural and Food Chemistry	2014	10.1021/jf503375a	yes
The Date Palm (Phoenix dactylifera L.) leaf proteome: identification of a gender biomarker to screen male parents	Plant Omics	2013	not available	no
Protein extraction/solubilization protocol for monocot and dicot plant gel-based proteomics	Journal of Plant Biology	2006	10.1007/BF03031120	no
Pedigree analysis of an elite rice hybrid using proteomic approach	Proteomics	2006	10.1002/pmic.200500227	no
Mapping the proteome of barrel medic (Medicago truncatula)	Plant Physiology	2003	10.1104/pp.102.019034	yes
# The proteome of maize leaves: Use of gene sequences and expressed sequence tag data for identification of proteins with peptide mass fingerprints	Electrophoresis	2001	not available	yes
# A rice protein library: a data-file of rice proteins separated by two-dimensional electrophoresis.	Theoretical and Applied Genetics	1993	10.1007/BF00211044.	yes
# paper found within the review
